# Supplementary material for: Novel 18-gene signature for predicting relapse in ER-positive, HER2-negative breast cancer
Source: Breast Cancer Res. 2018 Sep 4;20:103. doi: 10.1186/s13058-018-1040-9 (PMC6122470; doi:10.1186/s13058-018-1040-9)
Supplement: Supplementary file 2 — Table S1. List of 585 candidate genes. Table S2. List and identifiers for the 747-patient microarray expression data cohort. Table S3. List of 454 Affymetrix probes studied. Table S4. List of 212 genes significantly prognostic (p < 0.01) in any of the three time periods in the microarray data. Table S5. List of 88 genes by multivariable selections in any of the three time periods in the microarray data. Nodal status was used as a covariate in the regressions. Table S6. List of 17 genes manually removed from the multivariable list. Table S7. List of 29 genes added to the candidate list. Table S8. Details of the 100-probe NanoString code set used in TransATAC. Table S9. HRs, CIs and p values for the 92 genes assessed in TransATAC in univariate analyses. (XLSX 130 kb) [file 13058_2018_1040_MOESM2_ESM.xlsx]

## Sheet: Index
Supplementary Tables (Buus et al.)
Table S1	List of 585 candidate genes
Table S2	List and identifiers for the 747 patient microarray expression data cohort
Table S3	List of 454 Affymetrix probes studied
Table S4	List of 212 genes significantly prognostic (p<0.01) in any of the three time periods in the microarray data
Table S5	List of 88 genes by multivariable selections in any of the three time periods in the microarray data. Nodal status was used as a covariate in the regressions.
Table S6	List of 17 genes manually removed from the multivariable list
Table S7	List of 29 genes added to the candidate list
Table S8	Details of the 100 probe NanoString code set used in TransATAC
Table S9	Hazard ratio, confidence intervals and p-values for the 92 genes assessed in TransATAC in univariate analyses

## Sheet: Table S1
#	Entrez symbol	Entrez gene ID	Clinical test	Published signature/module
1	MKI67	4288	IHC4/RS/PAM50 ROR
2	ESR1	2099	IHC4/RS/PAM50 ROR
3	PGR	5241	IHC4/RS/PAM50 ROR
4	ERBB2	2064	IHC4/RS/PAM50 ROR
5	AURKA	6790	RS	Dunbier proliferation cluster
6	BIRC5	332	RS/PAM50 ROR/EndoPredict
7	CCNB1	891	RS/PAM50 ROR
8	MYBL2	4605	RS/PAM50 ROR
9	MMP11	4320	RS/PAM50 ROR	Invasion literature search
10	CTSL2	1515	RS
11	GRB7	2886	RS/PAM50 ROR
12	GSTM1	2944	RS
13	CD68	968	RS	immune literature search
14	BAG1	573	RS/PAM50 ROR
15	BCL2	596	RS/PAM50 ROR
16	SCUBE2	57758	RS
17	FOXC1	2296	PAM50 ROR	Invasion literature search
18	MIA	8190	PAM50 ROR
19	NDC80	10403	PAM50 ROR
20	CEP55	55165	PAM50 ROR	Dunbier proliferation cluster
21	ANLN	54443	PAM50 ROR
22	MELK	9833	PAM50 ROR	Dunbier proliferation cluster
23	GPR160	26996	PAM50 ROR
24	TMEM45B	120224	PAM50 ROR
25	FOXA1	3169	PAM50 ROR
26	FGFR4	2264	PAM50 ROR
27	BLVRA	644	PAM50 ROR
28	CDC20	991	PAM50 ROR	Dunbier proliferation cluster
29	CCNE1	898	PAM50 ROR
30	ACTR3B	57180	PAM50 ROR
31	MYC	4609	PAM50 ROR
32	SFRP1	6422	PAM50 ROR
33	KRT14	3861	PAM50 ROR	Invasion literature search
34	KRT17	3872	PAM50 ROR
35	KRT5	3852	PAM50 ROR	Invasion literature search
36	MLPH	79083	PAM50 ROR
37	CDC6	990	PAM50 ROR
38	TYMS	7298	PAM50 ROR	mGIDE - positive correlationelators/Dunbier proliferation cluster
39	UBE2T	29089	PAM50 ROR	Proliferation positive correlation/mGIDE - positive correlationelators/Dunbier proliferation cluster
40	RRM2	6241	PAM50 ROR/BCI
41	CXXC5	51523	PAM50 ROR
42	ORC6	23594	PAM50 ROR
43	MDM2	4193	PAM50 ROR
44	KIF2C	11004	PAM50 ROR
45	EGFR	1956	PAM50 ROR
46	PHGDH	26227	PAM50 ROR
47	CDH3	1001	PAM50 ROR
48	NAT1	9	PAM50 ROR	Estrogen positive correlation
49	SLC39A6	25800	PAM50 ROR
50	MAPT	4137	PAM50 ROR	immune literature search
51	UBE2C	11065	PAM50 ROR/EndoPredict	Dunbier proliferation cluster
52	PTTG1	9232	PAM50 ROR	Dunbier proliferation cluster
53	EXO1	9156	PAM50 ROR	Dunbier proliferation cluster
54	CENPF	1063	PAM50 ROR	Dunbier proliferation cluster
55	NUF2	83540	PAM50 ROR
56	CENPA	1058	BCI	Dunbier proliferation cluster
57	RACGAP1	29127	BCI
58	DHCR7	1717	EndoPredict
59	RBBP8	5932	EndoPredict
60	IL6ST	3572	EndoPredict
61	AZGP1	563	EndoPredict
62	MGP	4256	EndoPredict
63	STC2	8614	EndoPredict
64	HOXB13	10481	BCI
65	IL17RB	55540	BCI
66	NEK2	4751	BCI
67	BUB1B	701	BCI	Dunbier proliferation cluster
68	FAM127B	26071		Estrogen negative correlation
69	GNB1L	54584		Estrogen negative correlation
70	ENTPD2	954		Estrogen negative correlation
71	FAM164A	51101		Estrogen negative correlation
72	SOCS2-AS	144481		Estrogen negative correlation
73	ABTB2	25841		Estrogen negative correlation
74	FLJ38773	284808		Estrogen negative correlation
75	ABCF2	10061		Estrogen negative correlation
76	RPP25	54913		Estrogen negative correlation
77	ABAT	18		Estrogen positive correlation
78	PDZK1	5174		Estrogen positive correlation
79	PCM1	5108		Estrogen positive correlation
80	SLC4A7	9497		Estrogen positive correlation
81	CTC1	80169		Estrogen positive correlation
82	VWA2	340706		Estrogen positive correlation
83	CCDC153	283152		Estrogen positive correlation
84	FMO5	2330		Estrogen positive correlation
85	SERPINA11	256394		Estrogen positive correlation
86	TUBA3E	112714		Estrogen positive correlation
87	TTC39C	125488		Estrogen positive correlation
88	PCCB	5096		Estrogen positive correlation
89	LRRC48	83450		Estrogen positive correlation
90	ABHD14A	25864		Estrogen positive correlation
91	CYB5D1	124637		Estrogen positive correlation
92	BTD	686		Estrogen positive correlation
93	TRIM8	81603		Estrogen positive correlation
94	ACMSD	130013		Estrogen positive correlation
95	PKIB	5570		Estrogen positive correlation
96	TNK1	8711		Estrogen positive correlation
97	TUBA3C	7278		Estrogen positive correlation
98	RTN1	6252		Estrogen positive correlation
99	LRRC6	23639		Estrogen positive correlation
100	PHYHD1	254295		Estrogen positive correlation
101	SIX5	147912		Estrogen positive correlation
102	SPA17	53340		Estrogen positive correlation
103	MPZL1	9019		Estrogen positive correlation
104	FGD3	89846		Estrogen positive correlation
105	APH1B	83464		Estrogen positive correlation
106	LOC389033	389033		Estrogen positive correlation
107	ZG16B	124220		Estrogen positive correlation
108	SERPINA3	12		Estrogen positive correlation
109	ACP6	51205		Estrogen positive correlation
110	MFSD7	84179		Estrogen positive correlation
111	PPARGC1B	133522		Proliferation negative correlation/mGIDE - negative correlationelators
112	GMIP	51291		Proliferation negative correlation
113	IFNAR2	3455		Proliferation negative correlation
114	MBP	4155		Proliferation negative correlation/immune literature search
115	SLC9A9	285195		Proliferation negative correlation/mGIDE - negative correlationelators
116	ACAP1	9744		Proliferation negative correlation
117	DTX2	113878		Proliferation negative correlation/mGIDE - negative correlationelators
118	PECAM1	5175		Proliferation negative correlation/mGIDE - negative correlationelators
119	APBB1IP	54518		Proliferation negative correlation
120	ANKDD1A	348094		Proliferation negative correlation
121	TBC1D10C	374403		Proliferation negative correlation
122	INPP5D	3635		Proliferation negative correlation
123	SPOCK2	9806		Proliferation negative correlation
124	LAX1	54900		Proliferation negative correlation/IGG-14/immune literature search
125	POU2F2	5452		Proliferation negative correlation
126	PLEKHO2	80301		Proliferation negative correlation
127	P2RY8	286530		Proliferation negative correlation
128	ARHGAP9	64333		Proliferation negative correlation
129	CMKLR1	1240		Proliferation negative correlation/mGIDE - negative correlationelators
130	SNAI3	333929		Proliferation negative correlation
131	PBX4	80714		Proliferation negative correlation
132	BIN2	51411		Proliferation negative correlation/correlation with Ki67 change after 2 week AI at p < 10E-5
133	RPS6KA4	8986		Proliferation negative correlation
134	RMND1	55005		Proliferation positive correlation/mGIDE - positive correlationelators
135	SKA1	220134		Proliferation positive correlation/mGIDE - positive correlationelators
136	NHP2	55651		Proliferation positive correlation/mGIDE - positive correlationelators
137	CDK2	1017		Proliferation positive correlation/mGIDE - positive correlationelators
138	TP53INP1	94241		Proliferation positive correlation/mGIDE - positive correlationelators
139	ATAD2	29028		Proliferation positive correlation/mGIDE - positive correlationelators
140	KIF23	9493		Proliferation positive correlation/mGIDE - positive correlationelators
141	TSEN2	80746		Proliferation positive correlation/mGIDE - positive correlationelators
142	ERBB3	2065		Proliferation positive correlation
143	ZWINT	11130		Proliferation positive correlation/mGIDE - positive correlationelators
144	FAM83D	81610		Proliferation positive correlation
145	KIAA0101	9768		Proliferation positive correlation/mGIDE - positive correlationelators/Dunbier proliferation cluster
146	SLC1A2	6506		Proliferation positive correlation/mGIDE - positive correlationelators
147	HMGB2	3148		Proliferation positive correlation
148	CCNA2	890		Dunbier proliferation cluster
149	CDK1	983		Dunbier proliferation cluster
150	CDC25C	995		Dunbier proliferation cluster
151	CENPE	1062		Dunbier proliferation cluster
152	E2F2	1870		Dunbier proliferation cluster
153	HMMR	3161		Dunbier proliferation cluster
154	KIF11	3832		Dunbier proliferation cluster
155	STMN1	3925		Dunbier proliferation cluster
156	TOP2A	7153		Dunbier proliferation cluster
157	TTK	7272		Dunbier proliferation cluster
158	PRC1	9055		Dunbier proliferation cluster
159	CCNB2	9133		Dunbier proliferation cluster
160	TRIP13	9319		Dunbier proliferation cluster
161	DLGAP5	9787		Dunbier proliferation cluster
162	KIF20A	10112		Dunbier proliferation cluster
163	RAD51AP1	10635		Dunbier proliferation cluster
164	UHRF1	29128		Dunbier proliferation cluster
165	DTL	51514		Dunbier proliferation cluster
166	FANCI	55215		Dunbier proliferation cluster
167	PBK	55872		Dunbier proliferation cluster
168	NCAPG	64151		Dunbier proliferation cluster
169	CDCA3	83461		Dunbier proliferation cluster
170	CDCA5	113130		Dunbier proliferation cluster
171	IQGAP3	128239		Dunbier proliferation cluster
172	ASPM	259266		Dunbier proliferation cluster
173	C18orf56	494514		Dunbier proliferation cluster
174	ADA	100		Inflammation signature - Dunbier
175	APOE	348		Inflammation signature - Dunbier
176	ITGB2	3689		Inflammation signature - Dunbier/Invasion literature search
177	CIITA	4261		Inflammation signature - Dunbier
178	CYBB	1536		Inflammation signature - Dunbier
179	IL2RA	3559		Inflammation signature - Dunbier
180	IL4R	3566		Inflammation signature - Dunbier
181	NCF2	4688		Inflammation signature - Dunbier
182	TNF	7124		Inflammation signature - Dunbier/correlation with Ki67 change after 2 week AI at p < 10E-5/Invasion literature search
183	CD4	920		Inflammation signature - Dunbier
184	ITGAM	3684		Inflammation signature - Dunbier/Invasion literature search
185	FASLG	356		Inflammation signature - Dunbier
186	FCGR2B	2213		Inflammation signature - Dunbier
187	IL32	9235		Inflammation signature - Dunbier/correlation with Ki67 change after 2 week AI at p < 10E-5
188	LAT	27040		Inflammation signature - Dunbier
189	CTLA4	1493		Inflammation signature - Dunbier
190	SIRPG	55423		Inflammation signature - Dunbier
191	CD83	9308		Inflammation signature - Dunbier
192	LILRB3	11025		Inflammation signature - Dunbier
193	LILRB1	10859		Inflammation signature - Dunbier
194	IKBKG	8517		Inflammation signature - Dunbier
195	CTSC	1075		Inflammation signature - Dunbier
196	TNFSF13B	10673		Inflammation signature - Dunbier
197	TYROBP	7305		Inflammation signature - Dunbier
198	CD84	8832		Inflammation signature - Dunbier
199	CTSS	1520		Inflammation signature - Dunbier
200	CD86	942		Inflammation signature - Dunbier
201	FYB	2533		Inflammation signature - Dunbier/correlation with Ki67 change after 2 week AI at p < 10E-5
202	CD48	962		Inflammation signature - Dunbier
203	CD2	914		Inflammation signature - Dunbier
204	IRF8	3394		Inflammation signature - Dunbier, immune literature search
205	LTB	4050		Inflammation signature - Dunbier
206	CCL5	6352		Inflammation signature - Dunbier
207	CST7	8530		Inflammation signature - Dunbier
208	FCER1G	2207		Inflammation signature - Dunbier
209	CD163	9332		Inflammation signature - Dunbier
210	AIM2	9447		Inflammation signature - Dunbier
211	LCP2	3937		Inflammation signature - Dunbier
212	IGSF6	10261		Inflammation signature - Dunbier
213	CCL26	10344		Inflammation signature - Dunbier
214	GZMA	3001		Inflammation signature - Dunbier
215	ICOS	29851		Inflammation signature - Dunbier
216	HLADRA	3122		Inflammation signature - Dunbier
217	CARD11	84433		Inflammation signature - Dunbier
218	ARHGAP15	55843		immune literature search
219	ARHGAP25	9938		immune literature search
220	CCR2	729230		immune literature search
221	CD247	919		immune literature search
222	CD28	940		immune literature search
223	CD79A	973		IGG-14/immune literature search
224	CXCL2	2920		immune literature search
225	CXCL9	4283		immune literature search
226	FGL2	10875		immune literature search
227	GIMAP4	55303		immune literature search
228	GMFG	9535		immune literature search
229	GPR171	29909		immune literature search
230	HCLS1	3059		immune literature search
231	HLA-C	3107		IGG-14/immune literature search
232	HLA-F	3134		immune literature search
233	IFI16	3428		immune literature search
234	IFI44L	10964		immune literature search
235	IGJ	3512		IGG-14/immune literature search
236	IGKC	3514		IGG-14/immune literature search
237	IL2RB	3560		immune literature search
238	IRF1	3659		immune literature search
239	IRF4	3662		immune literature search
240	LAIR1	3903		immune literature search
241	P2RX5	5026		immune literature search
242	PIGV	55650		immune literature search
243	PIM2	11040		IGG-14/immune literature search
244	PLAC8	51316		immune literature search
245	PSMB8	5696		immune literature search
246	PSME1	5720		immune literature search
247	SAMSN1	64092		immune literature search
248	SNRPN	6638		immune literature search
249	SP140	11262		immune literature search
250	SP2	6668		immune literature search
251	STAT1	6772		immune literature search
252	TARP	445347		immune literature search
253	TFEC	22797		immune literature search
254	ZAP70	7535		immune literature search
255	ZDHHC2	51201		immune literature search
256	IL2RG	3561		IGG-14
257	POU2AF1	5450		IGG-14
258	IGLV3-25	28793		IGG-14
259	IGL@	3535		IGG-14
260	NTN3	4917		IGG-14
261	IL8	3576		IGG-14/Invasion literature search
262	CD27	939		IGG-14
263	TNFRSF17	608		IGG-14
264	XCL2	6846		immune literature search
265	GYPC	2995		mGIDE - negative correlationelators
266	GLIPR2	152007		mGIDE - negative correlationelators
267	SH3KBP1	30011		mGIDE - negative correlationelators
268	ZCCHC11	23318		mGIDE - negative correlationelators
269	ITM2C	81618		mGIDE - negative correlationelators
270	FAM171A1	221061		mGIDE - negative correlationelators
271	PLD1	5337		mGIDE - negative correlationelators
272	SOBP	55084		mGIDE - negative correlationelators
273	MYCBP2	23077		mGIDE - negative correlationelators
274	CDK6	1021		mGIDE - negative correlationelators
275	UGP2	7360		mGIDE - negative correlationelators
276	RGL1	23179		mGIDE - negative correlationelators
277	IFNGR1	3459		mGIDE - negative correlationelators
278	EPB41L2	2037		mGIDE - negative correlationelators/Invasion - Desmedt
279	RASSF2	9770		mGIDE - negative correlationelators
280	PLEKHF1	79156		mGIDE - negative correlationelators
281	C1S	716		mGIDE - negative correlationelators
282	FEZ1	9638		mGIDE - negative correlationelators
283	TCF7L2	6934		mGIDE - negative correlationelators
284	FOXO1	2308		mGIDE - negative correlationelators
285	TMEM119	338773		mGIDE - negative correlationelators
286	ANTXR2	118429		mGIDE - negative correlationelators
287	FOLR2	2350		mGIDE - negative correlationelators
288	TXNDC5	81567		mGIDE - negative correlationelators
289	TFPI	7035		mGIDE - negative correlationelators
290	GUCY1A3	2982		mGIDE - negative correlationelators
291	CCDC3	83643		mGIDE - negative correlationelators
292	PLTP	5360		mGIDE - negative correlationelators
293	SERPINE2	5270		mGIDE - negative correlationelators
294	ZNF462	58499		mGIDE - negative correlationelators
295	MSC	9242		mGIDE - negative correlationelators
296	LINC00341	79686		mGIDE - negative correlationelators
297	PIM1	5292		mGIDE - negative correlationelators
298	ANXA1	301		mGIDE - negative correlationelators
299	SLC9A6	10479		mGIDE - negative correlationelators
300	SIRPA	140885		mGIDE - negative correlationelators
301	MS4A4A	51338		mGIDE - negative correlationelators
302	DPT	1805		mGIDE - negative correlationelators
303	CCND2	894		mGIDE - negative correlationelators
304	PCSK5	5125		mGIDE - negative correlationelators
305	TSPAN8	7103		mGIDE - negative correlationelators
306	MKL1	57591		mGIDE - negative correlationelators
307	MCTP1	79772		mGIDE - negative correlationelators
308	PRICKLE1	144165		mGIDE - negative correlationelators
309	MFGE8	4240		mGIDE - negative correlationelators
310	LIX1L	128077		mGIDE - negative correlationelators
311	SERPING1	710		mGIDE - negative correlationelators/Invasion - Desmedt
312	KCTD3	51133		mGIDE - positive correlationelators
313	EVPL	2125		mGIDE - positive correlationelators
314	ZMYND10	51364		mGIDE - positive correlationelators
315	C6ORF211	79624		mGIDE - positive correlationelators
316	GSTO2	119391		mGIDE - positive correlationelators
317	COX6C	1345		mGIDE - positive correlationelators
318	CIT	11113		mGIDE - positive correlationelators
319	KCNH1	3756		mGIDE - positive correlationelators
320	RSPH1	89765		mGIDE - positive correlationelators
321	B9D1	27077		mGIDE - positive correlationelators
322	THOC7	80145		mGIDE - positive correlationelators
323	RUVBL1	8607		mGIDE - positive correlationelators
324	DPCD	25911		mGIDE - positive correlationelators
325	EPT1	85465		mGIDE - positive correlationelators
326	PTPLAD1	51495		mGIDE - positive correlationelators
327	NUSAP1	51203		Dunbier proliferation cluster/mGIDE - positive correlationelators
328	SFXN2	118980		mGIDE - positive correlationelators
329	NAF1	92345		mGIDE - positive correlationelators
330	HSPA4L	22824		mGIDE - positive correlationelators
331	SLAMF8	56833		correlation with Ki67 change after 2 week AI at p < 10E-5
332	P2RY6	5031		correlation with Ki67 change after 2 week AI at p < 10E-5
333	ZBED2	79413		correlation with Ki67 change after 2 week AI at p < 10E-5
334	PITPNM1	9600		correlation with Ki67 change after 2 week AI at p < 10E-5
335	IL21R	50615		correlation with Ki67 change after 2 week AI at p < 10E-5
336	LAIR2	3904		correlation with Ki67 change after 2 week AI at p < 10E-5
337	RGS19	10287		correlation with Ki67 change after 2 week AI at p < 10E-5
338	HAVCR2	84868		correlation with Ki67 change after 2 week AI at p < 10E-5
339	PLCH1	23007		correlation with Ki67 change after 2 week AI at p < 10E-5
340	ADAM8	101		correlation with Ki67 change after 2 week AI at p < 10E-5
341	FPR3	2359		correlation with Ki67 change after 2 week AI at p < 10E-5
342	LAG3	3902		correlation with Ki67 change after 2 week AI at p < 10E-5
343	SGK1	6446		correlation with Ki67 change after 2 week AI at p < 10E-5
344	CARD9	64170		correlation with Ki67 change after 2 week AI at p < 10E-5
345	AKR1B1	231		correlation with Ki67 change after 2 week AI at p < 10E-5
346	TRAF3	7187		correlation with Ki67 change after 2 week AI at p < 10E-5
347	MSL3	10943		correlation with Ki67 change after 2 week AI at p < 10E-5
348	FMNL1	752		correlation with Ki67 change after 2 week AI at p < 10E-5
349	ABCC3	8714		Invasion literature search
350	ALDH3A1	218		Invasion literature search
351	ANGPT1	284		Invasion literature search
352	ANGPT2	285		Invasion literature search
353	ANGPTL1	9068		Invasion literature search
354	ANGPTL4	51129		Invasion literature search
355	ANP32E	81611		Invasion literature search
356	ARNT2	9915		Invasion literature search
357	ASMTL	8623		Invasion literature search
358	C10ORF116	10974		Invasion literature search
359	CASP1	834		Invasion literature search
360	CCL21	6366		Invasion literature search
361	CCR7	1236		Invasion literature search
362	CD24	100133941		Invasion literature search
363	CD44	960		Invasion literature search
364	CDH1	999		Invasion literature search
365	KRT18	3875		Invasion literature search
366	KRT19	3880		Invasion literature search
367	KRT8	3856		Invasion literature search
368	CNOT2	4848		Invasion literature search
369	COL6A1	1291		Invasion literature search/Invasion - Desmedt
370	CSF2RA	1438		Invasion literature search
371	CTGF	1490		Invasion literature search
372	CXCL1	2919		Invasion literature search
373	CXCL12	6387		Invasion literature search
374	CXCR4	7852		Invasion literature search
375	DSC2	1824		Invasion literature search
376	EFEMP1	2202		Invasion literature search
377	ELF5	2001		Invasion literature search
378	EMP1	2012		Invasion literature search
379	EPHX1	2052		Invasion literature search
380	EPPK1	83481		Invasion literature search
381	EREG	2069		Invasion literature search
382	FERMT1	55612		Invasion literature search
383	FGF2	2247		Invasion literature search
384	FOXC2	2303		Invasion literature search
385	FSCN1	6624		Invasion literature search
386	GH1	2688		Invasion literature search
387	GPR153	387509		Invasion literature search
388	GSC	145258		Invasion literature search
389	GSN	2934		Invasion literature search
390	HGF	3082		Invasion literature search
391	HLA-DPA1	3113		Invasion literature search
392	HORMAD1	84072		Invasion literature search
393	ID1	3397		Invasion literature search
394	IGF1	3479		Invasion literature search
395	IGF2	3481		Invasion literature search
396	CADM1	23705		Invasion literature search/Invasion - Desmedt
397	IL11	3589		Invasion literature search
398	IL13RA2	3598		Invasion literature search
399	IL1A	3552		Invasion literature search
400	IL6	3569		Invasion literature search
401	ISG20	3669		Invasion literature search
402	ITGA1	3672		Invasion literature search
403	ITGA10	8515		Invasion literature search
404	ITGA11	22801		Invasion literature search
405	ITGA2	3673		Invasion literature search
406	ITGA2B	3674		Invasion literature search
407	ITGA3	3675		Invasion literature search
408	ITGA4	3676		Invasion literature search
409	ITGA5	3678		Invasion literature search
410	ITGA6	3655		Invasion literature search
411	ITGA7	3679		Invasion literature search
412	ITGA8	8516		Invasion literature search
413	ITGA9	3680		Invasion literature search
414	ITGAD	3681		Invasion literature search
415	ITGAE	3682		Invasion literature search
416	ITGAL	3683		Invasion literature search
417	ITGAV	3685		Invasion literature search
418	ITGAX	3687		Invasion literature search
419	ITGB1	3688		Invasion literature search
420	ITGB3	3690		Invasion literature search
421	ITGB4	3691		Invasion literature search
422	ITGB5	3693		Invasion literature search
423	ITGB6	3694		Invasion literature search
424	ITGB7	3695		Invasion literature search
425	ITGB8	3696		Invasion literature search
426	KLF8	11279		Invasion literature search
427	KLRC1	3821		Invasion literature search
428	KRT86	3892		Invasion literature search
429	KYNU	8942		Invasion literature search
430	LAPTM5	7805		Invasion literature search
431	LGALS9	3965		Invasion literature search
432	LTBP1	4052		Invasion literature search
433	LY6E	4061		Invasion literature search
434	LYVE1	10894		Invasion literature search
435	MAN1A1	4121		Invasion literature search
436	MAP7	9053		Invasion literature search
437	MATN2	4147		Invasion literature search
438	MBNL2	10150		Invasion literature search
439	MET	4233		Invasion literature search
440	MMP1	4312		Invasion literature search
441	MMP10	4319		Invasion literature search
442	MMP12	4321		Invasion literature search
443	MMP13	4322		Invasion literature search
444	MMP14	4323		Invasion literature search/Invasion - Desmedt
445	MMP15	4324		Invasion literature search
446	MMP16	4325		Invasion literature search
447	MMP17	4326		Invasion literature search
448	MMP19	4327		Invasion literature search
449	MMP2	4313		Invasion literature search
450	MMP20	9313		Invasion literature search
451	MMP21	118856		Invasion literature search
452	MMP23A	8511		Invasion literature search
453	MMP23B	8510		Invasion literature search
454	MMP24	10893		Invasion literature search
455	MMP25	64386		Invasion literature search
456	MMP26	56547		Invasion literature search
457	MMP27	64066		Invasion literature search
458	MMP28	79148		Invasion literature search
459	MMP3	4314		Invasion literature search/Invasion - Desmedt
460	MMP7	4316		Invasion literature search
461	MMP8	4317		Invasion literature search
462	MMP9	4318		Invasion literature search
463	MOCOS	55034		Invasion literature search
464	MTA3	57504		Invasion literature search
465	MYH10	4628		Invasion literature search
466	NEDD9	4739		Invasion literature search
467	NME1	4830		Invasion literature search
468	NME2	4831		Invasion literature search
469	NME3	4832		Invasion literature search
470	NME4	4833		Invasion literature search
471	NME5	8382		Invasion literature search
472	NME6	10201		Invasion literature search
473	NME7	29922		Invasion literature search
474	NME8	51314		Invasion literature search
475	NME9	347736		Invasion literature search
476	NR2F1	7025		Invasion literature search
477	NRP2	8828		Invasion literature search
478	OCLN	100506658		Invasion literature search
479	OLFML2A	169611		Invasion literature search
480	PDGFA	5154		Invasion literature search
481	PDGFB	5155		Invasion literature search/Invasion - Desmedt
482	PDGFC	56034		Invasion literature search
483	PDGFD	80310		Invasion literature search
484	PDPN	10630		Invasion literature search
485	PKP4	8502		Invasion literature search
486	POU5F1	5460		Invasion literature search
487	PROX1	5629		Invasion literature search
488	PTGS2	5743		Invasion literature search
489	TNFRSF11A	8792		Invasion literature search
490	RARRES3	5920		Invasion literature search
491	ROBO1	6091		Invasion literature search
492	S100A4	6275		Invasion literature search
493	SIX1	6495		Invasion literature search
494	SNAI2	6591		Invasion literature search/Invasion - Desmedt
495	SNAI1	6615		Invasion literature search
496	SOX4	6659		Invasion literature search
497	SPARC	6678		Invasion literature search
498	STOM	2040		Invasion literature search
499	TCF3	6929		Invasion literature search
500	TCF4	6925		Invasion literature search
501	TFCP2L1	29842		Invasion literature search
502	TGFB1	7040		Invasion literature search
503	TIMP1	7076		Invasion literature search
504	TIMP2	7077		Invasion literature search
505	TIMP3	7078		Invasion literature search
506	TIMP4	7079		Invasion literature search
507	TNC	3371		Invasion literature search
508	TP63	8626		Invasion literature search
509	TWIST1	7291		Invasion literature search
510	UGT8	7368		Invasion literature search
511	PLAU	5328		Invasion literature search/Invasion - Desmedt
512	VCAM1	7412		Invasion literature search
513	VCAN	1462		Invasion literature search
514	VEGFC	7424		Invasion literature search
515	FIGF	2277		Invasion literature search
516	FLT4	2324		Invasion literature search
517	VIM	7431		Invasion literature search
518	ZEB1	6935		Invasion literature search
519	ZEB2	9839		Invasion literature search
520	MT-CO2	4513		Invasion literature search
521	FABP7	2173		Invasion literature search
522	ADAMTS1	9510		Invasion literature search
523	ALDH1A1	216		Invasion literature search
524	HPSE	10855		Invasion literature search
525	CTNNB1	1499		Invasion literature search
526	BMP1	649		Invasion - Desmedt
527	THY1	7070		Invasion - Desmedt
528	COL5A2	1290		Invasion - Desmedt
529	ADAM12	8038		Invasion - Desmedt
530	ANGPTL2	23452		Invasion - Desmedt
531	MFAP2	4237		Invasion - Desmedt
532	ISLR	3671		Invasion - Desmedt
533	PDLIM7	9260		Invasion - Desmedt
534	PARVA	55742		Invasion - Desmedt
535	OLFML2B	25903		Invasion - Desmedt
536	TAGLN	6876		Invasion - Desmedt
537	CTSA	5476		Invasion - Desmedt
538	PDGFRB	5159		Invasion - Desmedt
539	MXRA8	54587		Invasion - Desmedt
540	OSMR	9180		Invasion - Desmedt
541	COL3A1	1281		Invasion - Desmedt
542	GREM1	26585		Invasion - Desmedt
543	FAP	2191		Invasion - Desmedt
544	DBN1	1627		Invasion - Desmedt
545	BICD2	23299		Invasion - Desmedt
546	TNFRSF12A	51330		Invasion - Desmedt
547	VDR	7421		Invasion - Desmedt
548	FKBP14	55033		Invasion - Desmedt
549	NBL1	4681		Invasion - Desmedt
550	CAP1	10487		Invasion - Desmedt
551	ATP6V1B2	526		Invasion - Desmedt
552	EPHB4	2050		Invasion - Desmedt
553	TRAM2	9697		Invasion - Desmedt
554	DDR2	4921		Invasion - Desmedt
555	GFPT2	9945		Invasion - Desmedt
556	NID1	4811		Invasion - Desmedt
557	OFD1	8481		Invasion - Desmedt
558	STAB1	23166		Invasion - Desmedt
559	TPST2	8459		Invasion - Desmedt
560	PPP1R15A	23645		Invasion - Desmedt
561	PDLIM3	27295		Invasion - Desmedt
562	ATPIF1	93974		Invasion - Desmedt
563	TRIM33	51592		Invasion - Desmedt
564	EPYC	1833		Invasion - Desmedt
565	ANKRD46	157567		Invasion - Desmedt
566	CPNE1	8904		Invasion - Desmedt
567	BCL3	602		Invasion - Desmedt
568	GLB1	2720		Invasion - Desmedt
569	UBL5	59286		Invasion - Desmedt
570	ULK1	8408		Invasion - Desmedt
571	NOL8	55035		Invasion - Desmedt
572	TGFB2	7042		Invasion - Desmedt
573	BASP1	10409		Invasion - Desmedt
574	SDS	10993		Invasion - Desmedt
575	RPS27A	6233		Invasion - Desmedt
576	ENC1	8507		Invasion - Desmedt
577	ACAN	176		Invasion - Desmedt
578	ZNF518A	9849		Invasion - Desmedt
579	GPR89A	51463		Invasion - Desmedt
580	RPL18	6141		Invasion - Desmedt
581	MEF2A	4205		Invasion - Desmedt
582	DNASE1L1	1774		Invasion - Desmedt
583	MYO1B	4430		Invasion - Desmedt
584	JPH2	57158		Invasion - Desmedt
585	FOXM1	2305		Misc - proliferation

## Sheet: Table S2
#	Sample accession	Title
1	GSM150943	OXFT_1089
2	GSM150944	OXFT_1097
3	GSM150945	OXFT_1103
4	GSM150946	OXFT_1107
5	GSM150947	OXFT_1120
6	GSM150948	OXFT_1127
7	GSM150949	OXFT_1142
8	GSM150950	OXFT_114
9	GSM150951	OXFT_1156
10	GSM150952	OXFT_1157
11	GSM150953	OXFT_1167
12	GSM150954	OXFT_1168
13	GSM150955	OXFT_116
14	GSM150956	OXFT_1173
15	GSM150957	OXFT_1177
16	GSM150958	OXFT_1181
17	GSM150959	OXFT_1193
18	GSM150960	OXFT_1200
19	GSM150961	OXFT_124
20	GSM150962	OXFT_1301
21	GSM150963	OXFT_1320
22	GSM150964	OXFT_1331
23	GSM150965	OXFT_1397
24	GSM150966	OXFT_1525
25	GSM150967	OXFT_1662
26	GSM150968	OXFT_1766
27	GSM150969	OXFT_1800
28	GSM150970	OXFT_1804
29	GSM150971	OXFT_1818
30	GSM150972	OXFT_1821
31	GSM150973	OXFT_1889
32	GSM150974	OXFT_192
33	GSM150975	OXFT_1939
34	GSM150976	OXFT_1962
35	GSM150977	OXFT_1981
36	GSM150978	OXFT_2002
37	GSM150979	OXFT_2005
38	GSM150980	OXFT_2057
39	GSM150981	OXFT_2175
40	GSM150982	OXFT_2227
41	GSM150983	OXFT_375
42	GSM150985	OXFT_412
43	GSM150986	OXFT_427
44	GSM150987	OXFT_429
45	GSM150988	OXFT_5428
46	GSM150989	OXFT_550
47	GSM150990	OXFT_555
48	GSM150991	OXFT_55
49	GSM150993	OXFT_595
50	GSM150994	OXFT_676
51	GSM150995	OXFT_697
52	GSM150996	OXFT_705
53	GSM150997	OXFT_706
54	GSM150998	OXFT_711
55	GSM150999	OXFT_729
56	GSM151000	OXFT_771
57	GSM151002	OXFT_829
58	GSM151003	OXFT_837
59	GSM151004	OXFT_848
60	GSM151005	OXFT_849
61	GSM151006	OXFT_876
62	GSM151007	OXFT_887
63	GSM151009	OXFT_894
64	GSM151010	OXFT_913
65	GSM151011	OXFT_944
66	GSM151013	KIT_112B55
67	GSM151014	KIT_130B92
68	GSM151016	KIT_148B49
69	GSM151017	KIT_14B98
70	GSM151018	KIT_150B81
71	GSM151019	KIT_154B42
72	GSM151020	KIT_159B47
73	GSM151021	KIT_15C94
74	GSM151022	KIT_165B72
75	GSM151023	KIT_166B79
76	GSM151024	KIT_169B79
77	GSM151025	KIT_170B15
78	GSM151026	KIT_171B77
79	GSM151028	KIT_183B75
80	GSM151029	KIT_186B22
81	GSM151033	KIT_202B44
82	GSM151034	KIT_203B49
83	GSM151035	KIT_212C21
84	GSM151036	KIT_216C61
85	GSM151037	KIT_225C52
86	GSM151038	KIT_230C47
87	GSM151039	KIT_235C20
88	GSM151041	KIT_239C32
89	GSM151042	KIT_244C89
90	GSM151044	KIT_254C80
91	GSM151047	KIT_27C82
92	GSM151048	KIT_288C57
93	GSM151050	KIT_298C47
94	GSM151052	KIT_307C50
95	GSM151053	KIT_35C29
96	GSM151054	KIT_40C57
97	GSM151055	KIT_41C65
98	GSM151056	KIT_51A98
99	GSM151057	KIT_53A06
100	GSM151058	KIT_56A94
101	GSM151059	KIT_63A62
102	GSM151060	KIT_64A59
103	GSM151063	KIT_77A50
104	GSM151065	KIT_7B96
105	GSM151066	KIT_84A44
106	GSM151067	KIT_85A03
107	GSM151068	KIT_96A21
108	GSM65316	KIT_82A83
109	GSM65317	KIT_6B85
110	GSM65318	KIT_8B87
111	GSM65319	KIT_289C75
112	GSM65320	KIT_39C24
113	GSM65321	KIT_104B91
114	GSM65322	KIT_313A87
115	GSM65323	KIT_48A46
116	GSM65324	KIT_55A79
117	GSM65326	KIT_69A93
118	GSM65329	KIT_72A92
119	GSM65330	KIT_114B68
120	GSM65331	KIT_138B34
121	GSM65332	KIT_173B43
122	GSM65333	KIT_194B60
123	GSM65334	KIT_207C08
124	GSM65335	KIT_131B79
125	GSM65336	KIT_135B40
126	GSM65337	KIT_139B03
127	GSM65338	KIT_162B98
128	GSM65339	KIT_252C64
129	GSM65340	OXFT_2220
130	GSM65341	OXFT_2190
131	GSM65342	OXFT_2152
132	GSM65343	OXFT_2221
133	GSM65344	OXFT_209
134	GSM65345	OXFT_1769
135	GSM65346	OXFT_928
136	GSM65347	OXFT_2093
137	GSM65348	OXFT_1770
138	GSM65349	OXFT_630
139	GSM65350	OXFT_1342
140	GSM65351	OXFT_2340
141	GSM65352	OXFT_2338
142	GSM65353	OXFT_2341
143	GSM65354	OXFT_1902
144	GSM65355	OXFT_1982
145	GSM65356	OXFT_5210
146	GSM65357	OXFT_2027
147	GSM65358	OXFT_1133
148	GSM65359	OXFT_1441
149	GSM65360	OXFT_1432
150	GSM65361	OXFT_1125
151	GSM65362	OXFT_1070
152	GSM65363	OXFT_700
153	GSM65364	OXFT_742
154	GSM65365	OXFT_738
155	GSM65366	OXFT_669
156	GSM65367	OXFT_3597
157	GSM65368	OXFT_638
158	GSM65369	OXFT_2188
159	GSM65371	OXFT_596
160	GSM65373	OXFT_680
161	GSM65374	OXFT_443
162	GSM65375	OXFT_2092
163	GSM65376	OXFT_1579
164	GSM65377	OXFT_4904
165	GSM65378	OXFT_511
166	GSM65379	OXFT_736
167	GSM663775	BC5001
168	GSM663776	BC5004
169	GSM663777	BC5005
170	GSM663778	BC5006
171	GSM663779	BC5007
172	GSM663780	BC5008
173	GSM663781	BC5009
174	GSM663782	BC5011
175	GSM663783	BC5013
176	GSM663784	BC5014
177	GSM663785	BC5015
178	GSM663786	BC5016
179	GSM663787	BC5017
180	GSM663788	BC5018
181	GSM663789	BC5019
182	GSM663790	BC5020
183	GSM663791	BC5021
184	GSM663792	BC5022
185	GSM663793	BC5024
186	GSM663794	BC5026
187	GSM663795	BC5027
188	GSM663796	BC5028
189	GSM663797	BC5029
190	GSM663798	BC5034
191	GSM663799	BC5035
192	GSM663800	BC5036
193	GSM663801	BC5037
194	GSM663802	BC5038
195	GSM663803	BC5039
196	GSM663804	BC5040
197	GSM663805	BC5042
198	GSM663806	BC5043
199	GSM663807	BC5044
200	GSM663808	BC5048
201	GSM663809	BC5049
202	GSM663810	BC5050
203	GSM663811	BC5052
204	GSM663812	BC5053
205	GSM663813	BC5054
206	GSM663814	BC5055
207	GSM663815	BC5057
208	GSM663816	BC5058
209	GSM663817	BC5059
210	GSM663818	BC5062
211	GSM663819	BC5063
212	GSM663820	BC5064
213	GSM663821	BC5065
214	GSM663822	BC5068
215	GSM663823	BC5071
216	GSM663824	BC5072
217	GSM663825	BC5073
218	GSM663826	BC5074
219	GSM663827	BC5075
220	GSM663828	BC5076
221	GSM663829	BC5077
222	GSM663830	BC5079
223	GSM663831	BC5082
224	GSM663832	BC5083
225	GSM663833	BC5084
226	GSM663834	BC5089
227	GSM663835	BC5091
228	GSM663836	BC5101
229	GSM663838	BC5109
230	GSM663839	BC5110
231	GSM663840	BC5111
232	GSM663841	BC5112
233	GSM663842	BC5113
234	GSM663844	BC5117
235	GSM663846	BC5121
236	GSM663847	BC5122
237	GSM663848	BC5123
238	GSM663849	BC5124
239	GSM663851	BC5134
240	GSM663852	BC5137
241	GSM663853	BC5302
242	GSM663855	BC5305
243	GSM663856	BC5306
244	GSM663857	BC5307
245	GSM663858	BC5308
246	GSM663860	BC5311
247	GSM663861	BC5312
248	GSM663863	BC5314
249	GSM663864	BC5315
250	GSM663865	BC5316
251	GSM663866	BC5317
252	GSM663868	BC5319
253	GSM663869	BC5320
254	GSM663870	BC5323
255	GSM663871	BC5325
256	GSM663872	BC5327
257	GSM663873	BC5328
258	GSM663874	BC5329
259	GSM663875	BC5330
260	GSM663877	BC5333
261	GSM663880	BC5336
262	GSM663881	BC5337
263	GSM663882	BC5338
264	GSM663883	BC5339
265	GSM663884	BC5340
266	GSM663885	BC5341
267	GSM663887	BC5343
268	GSM663888	BC5345
269	GSM663889	BC5346
270	GSM663890	BC5347
271	GSM663891	BC5348
272	GSM663892	BC5349
273	GSM663893	BC5350
274	GSM663895	BC5352
275	GSM663897	BC5354
276	GSM663898	BC5355
277	GSM663899	BC5356
278	GSM663900	BC5357
279	GSM663901	BC5358
280	GSM663902	BC5359
281	GSM663903	BC5360
282	GSM663904	BC5362
283	GSM663906	BC5365
284	GSM663907	BC5366
285	GSM663908	BC5367
286	GSM663910	BC5369
287	GSM663911	BC5370
288	GSM663913	BC5372
289	GSM663914	BC5373
290	GSM663915	BC5374
291	GSM663916	BC5375
292	GSM663918	BC5377
293	GSM663919	BC5378
294	GSM663920	BC5379
295	GSM663921	BC5380
296	GSM663922	BC5383
297	GSM663923	BC5384
298	GSM663924	BC5385
299	GSM663925	BC5386
300	GSM663926	BC5387
301	GSM663927	BC5388
302	GSM663928	BC5389
303	GSM663930	BC5391
304	GSM663931	BC5392
305	GSM663932	BC5393
306	GSM663936	BC5397
307	GSM663937	BC5398
308	GSM663938	BC5399
309	GSM663939	BC5400
310	GSM663940	BC5401
311	GSM663941	BC5402
312	GSM663942	BC5404
313	GSM663943	BC5406
314	GSM663945	BC5408
315	GSM663946	BC5410
316	GSM663947	BC5411
317	GSM663948	BC5412
318	GSM663949	BC5413
319	GSM663950	BC5414
320	GSM663951	BC5415
321	GSM663952	BC5416
322	GSM663953	BC5417
323	GSM663954	BC5418
324	GSM663955	BC5420
325	GSM663956	BC5421
326	GSM663957	BC5422
327	GSM663958	BC5424
328	GSM663959	BC5425
329	GSM663960	BC5426
330	GSM663961	BC5427
331	GSM663962	BC5429
332	GSM663963	BC5430
333	GSM663964	BC5431
334	GSM663965	BC5432
335	GSM663966	BC5434
336	GSM663968	BC5436
337	GSM663972	BC5441
338	GSM663973	BC5443
339	GSM663974	BC5444
340	GSM663976	BC5446
341	GSM663978	BC5449
342	GSM663979	BC5451
343	GSM663980	BC5452
344	GSM663981	BC5453
345	GSM663982	BC5455
346	GSM663983	BC5456
347	GSM663984	BC5457
348	GSM663985	BC5458
349	GSM663986	BC5459
350	GSM663987	BC5460
351	GSM663988	BC5461
352	GSM663989	BC5462
353	GSM663991	BC5464
354	GSM663992	BC5465
355	GSM663993	BC5466
356	GSM663995	BC5470
357	GSM663996	BC5472
358	GSM664000	BC5482
359	GSM664002	BC5488
360	GSM664003	BC5489
361	GSM664004	BC5490
362	GSM664005	BC5491
363	GSM664007	BC5496
364	GSM664008	BC5501
365	GSM664009	BC5503
366	GSM664010	BC5504
367	GSM664011	BC5506
368	GSM664012	BC5508
369	GSM664013	BC5510
370	GSM664014	BC5512
371	GSM664015	BC5514
372	GSM664016	BC5516
373	GSM664017	BC5518
374	GSM664018	BC5520
375	GSM664019	BC5521
376	GSM664020	BC5522
377	GSM664021	BC5523
378	GSM664022	BC5525
379	GSM664023	BC5526
380	GSM664024	BC5527
381	GSM664025	BC5528
382	GSM664026	BC5529
383	GSM664027	BC5530
384	GSM664028	BC5531
385	GSM664029	BC5532
386	GSM664030	BC5533
387	GSM664031	BC5534
388	GSM664032	BC5535
389	GSM664033	BC5536
390	GSM664034	BC5537
391	GSM664035	BC5539
392	GSM664036	BC5540
393	GSM664037	BC5541
394	GSM664038	BC5542
395	GSM664039	BC5543
396	GSM664040	BC5544
397	GSM664041	BC5545
398	GSM664042	BC5546
399	GSM664043	BC5547
400	GSM664044	BC5548
401	GSM664045	BC5549
402	GSM664046	BC5550
403	GSM664047	BC5551
404	GSM664048	BC5600
405	GSM664050	BC6153
406	GSM664051	BC6238
407	GSM441659	SET_1818
408	GSM441727	SET_F01
409	GSM441728	SET_F02
410	GSM441729	SET_F03
411	GSM441730	SET_F04
412	GSM441731	SET_F05
413	GSM441732	SET_F06
414	GSM441733	SET_F07
415	GSM441735	SET_F09
416	GSM441736	SET_F10
417	GSM441737	SET_F11
418	GSM441738	SET_F12
419	GSM441739	SET_F13
420	GSM441740	SET_F14
421	GSM441741	SET_F15
422	GSM441742	SET_F16
423	GSM441743	SET_F17
424	GSM441744	SET_F18
425	GSM441745	SET_F19
426	GSM441746	SET_F20
427	GSM441747	SET_F21
428	GSM441749	SET_F23
429	GSM441750	SET_F24
430	GSM441751	SET_F25
431	GSM441752	SET_F26
432	GSM441753	SET_F27
433	GSM441755	SET_F29
434	GSM441756	SET_F30
435	GSM441757	SET_F31
436	GSM441758	SET_F32
437	GSM441759	SET_F33
438	GSM441760	SET_F34
439	GSM441761	SET_F35
440	GSM441762	SET_F36
441	GSM441763	SET_F37
442	GSM441764	SET_F38
443	GSM441765	SET_F39
444	GSM441766	SET_F40
445	GSM441767	SET_F42
446	GSM441768	SET_F43
447	GSM441769	SET_F44
448	GSM441770	SET_F45
449	GSM441771	SET_F46
450	GSM441772	SET_F47
451	GSM441773	SET_F48
452	GSM441774	SET_F50
453	GSM441775	SET_F51
454	GSM441776	SET_F52
455	GSM441777	SET_F53
456	GSM441778	SET_F54
457	GSM441779	SET_F55
458	GSM441780	SET_F56
459	GSM441781	SET_F57
460	GSM441782	SET_F58
461	GSM441783	SET_F59
462	GSM441784	SET_F60
463	GSM441785	SET_F61
464	GSM441786	SET_F62
465	GSM441787	SET_F63
466	GSM441788	SET_F64
467	GSM441789	SET_F65
468	GSM441790	SET_F66
469	GSM441791	SET_F67
470	GSM441792	SET_F68
471	GSM441793	SET_F69
472	GSM441794	SET_F70
473	GSM441795	SET_F71
474	GSM441796	SET_F72
475	GSM441797	SET_F73
476	GSM441798	SET_F74
477	GSM441799	SET_F75
478	GSM441800	SET_F76
479	GSM441801	SET_F77
480	GSM441802	SET_F78
481	GSM441803	SET_F79
482	GSM441804	SET_F80
483	GSM441805	SET_F81
484	GSM441806	SET_F82
485	GSM441807	SET_F83
486	GSM441808	SET_F84
487	GSM441809	SET_F85
488	GSM441810	SET_F86
489	GSM441811	SET_F88
490	GSM441812	SET_F89
491	GSM441813	SET_F90
492	GSM441814	SET_F91
493	GSM441815	SET_F92
494	GSM441816	SET_F93
495	GSM441817	SET_F94
496	GSM441818	SET_F95
497	GSM441819	SET_F96
498	GSM441820	SET_F97
499	GSM441821	SET_F98
500	GSM441822	SET_F99
501	GSM441823	SET_A01
502	GSM441824	SET_A02
503	GSM441825	SET_A03
504	GSM441826	SET_A04
505	GSM441827	SET_A05
506	GSM441828	SET_A06
507	GSM441829	SET_A07
508	GSM441830	SET_A08
509	GSM441831	SET_A09
510	GSM441832	SET_A10
511	GSM441833	SET_A11
512	GSM441834	SET_A12
513	GSM441835	SET_A13
514	GSM441836	SET_A14
515	GSM441837	SET_A15
516	GSM441838	SET_A16
517	GSM441839	SET_A17
518	GSM441840	SET_A18
519	GSM441841	SET_A19
520	GSM441842	SET_A20
521	GSM441843	SET_A21
522	GSM441844	SET_A22
523	GSM441845	SET_A23
524	GSM441846	SET_A24
525	GSM441847	SET_A25
526	GSM441848	SET_A26
527	GSM441849	SET_A27
528	GSM441850	SET_A28
529	GSM441851	SET_A29
530	GSM441852	SET_A30
531	GSM441853	SET_A31
532	GSM441854	SET_A32
533	GSM441855	SET_A33
534	GSM441856	SET_A34
535	GSM441857	SET_A35
536	GSM441858	SET_A36
537	GSM441860	SET_A38
538	GSM441861	SET_A39
539	GSM441862	SET_A40
540	GSM441863	SET_A41
541	GSM441864	SET_A42
542	GSM441865	SET_A43
543	GSM441866	SET_A44
544	GSM441867	SET_A45
545	GSM441868	SET_A46
546	GSM441869	SET_A47
547	GSM441870	SET_A48
548	GSM441871	SET_A49
549	GSM441872	SET_A50
550	GSM441873	SET_A51
551	GSM441874	SET_A53
552	GSM441875	SET_A54
553	GSM441876	SET_A55
554	GSM441877	SET_A56
555	GSM441878	SET_A57
556	GSM441879	SET_A58
557	GSM441880	SET_A59
558	GSM441882	SET_A61
559	GSM441883	SET_A62
560	GSM441884	SET_A63
561	GSM441885	SET_A64
562	GSM441886	SET_A65
563	GSM441887	SET_A66
564	GSM441888	SET_A67
565	GSM441889	SET_A68
566	GSM441890	SET_A69
567	GSM441891	SET_A70
568	GSM441892	SET_A71
569	GSM441893	SET_A72
570	GSM441894	SET_A73
571	GSM441895	SET_A74
572	GSM441897	SET_A77
573	GSM441898	SET_A78
574	GSM441899	SET_A79
575	GSM441900	SET_A80
576	GSM441901	SET_A81
577	GSM441902	SET_A82
578	GSM441903	SET_A83
579	GSM441904	SET_A84
580	GSM441905	SET_A85
581	GSM441906	SET_A86
582	GSM441907	SET_A87
583	GSM441908	SET_A88
584	GSM441909	SET_A89
585	GSM441910	SET_A90
586	GSM441911	SET_A91
587	GSM441913	SET_A93
588	GSM441914	SET_A94
589	GSM441915	SET_A95
590	GSM441916	SET_A96
591	GSM441917	SET_A97
592	GSM441918	SET_A98
593	GSM441919	SET_A99
594	GSM441920	SET_A100
595	GSM441921	SET_A101
596	GSM232195	GUYT2_50262
597	GSM232196	GUYT2_50263
598	GSM232197	GUYT2_50264
599	GSM232199	GUYT2_50266
600	GSM232200	GUYT2_50267
601	GSM232201	GUYT2_50269
602	GSM232202	GUYT2_50270
603	GSM232203	GUYT2_50271
604	GSM232204	GUYT2_50273
605	GSM232205	GUYT2_50282
606	GSM232206	GUYT2_50284
607	GSM232207	GUYT2_50287
608	GSM232208	GUYT2_50290
609	GSM232209	GUYT2_50291
610	GSM232210	GUYT2_50293
611	GSM232211	GUYT2_50294
612	GSM232212	GUYT2_50296
613	GSM232213	GUYT2_50298
614	GSM232214	GUYT2_50299
615	GSM232215	GUYT2_50300
616	GSM232216	GUYT2_50301
617	GSM232217	GUYT2_50302
618	GSM232218	GUYT2_50305
619	GSM232219	GUYT2_50307
620	GSM232220	GUYT2_50308
621	GSM232221	GUYT2_50313
622	GSM232222	GUYT2_50316
623	GSM232223	GUYT2_50317
624	GSM232224	GUYT2_50318
625	GSM232225	GUYT2_50319
626	GSM232226	GUYT2_50320
627	GSM232227	GUYT2_50321
628	GSM232228	GUYT2_50322
629	GSM232229	GUYT2_50326
630	GSM232230	GUYT2_50327
631	GSM232231	GUYT2_50328
632	GSM232232	GUYT2_50330
633	GSM232233	GUYT2_50333
634	GSM232234	GUYT2_50335
635	GSM232235	GUYT2_50336
636	GSM232236	GUYT2_50337
637	GSM232237	GUYT2_50338
638	GSM232238	GUYT2_50339
639	GSM232239	GUYT2_50341
640	GSM232240	GUYT2_50344
641	GSM232241	GUYT2_50345
642	GSM232242	GUYT2_50349
643	GSM232243	GUYT2_50353
644	GSM232244	GUYT2_50354
645	GSM232245	GUYT2_50356
646	GSM232246	GUYT2_50357
647	GSM232247	GUYT2_50361
648	GSM232249	GUYT2_50366
649	GSM232250	GUYT2_50368
650	GSM232251	GUYT2_50369
651	GSM232252	GUYT2_50373
652	GSM232253	GUYT2_50374
653	GSM232254	GUYT2_50377
654	GSM232255	GUYT2_50378
655	GSM232256	GUYT2_50380
656	GSM232257	GUYT2_50382
657	GSM232258	GUYT2_50383
658	GSM232260	GUYT2_50385
659	GSM232261	GUYT2_50389
660	GSM232262	GUYT2_50391
661	GSM232263	GUYT2_50395
662	GSM232264	GUYT2_50398
663	GSM232265	GUYT2_50400
664	GSM232266	GUYT2_50401
665	GSM232268	GUYT2_50403
666	GSM232269	GUYT2_50404
667	GSM232270	GUYT2_50405
668	GSM151259	GUYT_50102
669	GSM151260	GUYT_50105
670	GSM151261	GUYT_50106
671	GSM151262	GUYT_50107
672	GSM151263	GUYT_50108
673	GSM151264	GUYT_50109
674	GSM151265	GUYT_50110
675	GSM151266	GUYT_50111
676	GSM151267	GUYT_50112
677	GSM151268	GUYT_50115
678	GSM151270	GUYT_50117
679	GSM151271	GUYT_50118
680	GSM151272	GUYT_50119
681	GSM151273	GUYT_50120
682	GSM151274	GUYT_50122
683	GSM151275	GUYT_50124
684	GSM151276	GUYT_50125
685	GSM151277	GUYT_50126
686	GSM151278	GUYT_50128
687	GSM151279	GUYT_50130
688	GSM151280	GUYT_50131
689	GSM151281	GUYT_50132
690	GSM151283	GUYT_50135
691	GSM151284	GUYT_50136
692	GSM151285	GUYT_50137
693	GSM151286	GUYT_50138
694	GSM151287	GUYT_50143
695	GSM151288	GUYT_50146
696	GSM151289	GUYT_50148
697	GSM151290	GUYT_50149
698	GSM151291	GUYT_50150
699	GSM151292	GUYT_50151
700	GSM151293	GUYT_50153
701	GSM151294	GUYT_50154
702	GSM151296	GUYT_50156
703	GSM151297	GUYT_50158
704	GSM151299	GUYT_50160
705	GSM151300	GUYT_50162
706	GSM151301	GUYT_50163
707	GSM151302	GUYT_50166
708	GSM151303	GUYT_50168
709	GSM151304	GUYT_50169
710	GSM151305	GUYT_50172
711	GSM151306	GUYT_50173
712	GSM151307	GUYT_50174
713	GSM151308	GUYT_50176
714	GSM151310	GUYT_50178
715	GSM151311	GUYT_50179
716	GSM151312	GUYT_50181
717	GSM151313	GUYT_50182
718	GSM151314	GUYT_50183
719	GSM151315	GUYT_50184
720	GSM151316	GUYT_50188
721	GSM151317	GUYT_50190
722	GSM151318	GUYT_50192
723	GSM151319	GUYT_50193
724	GSM151321	GUYT_50204
725	GSM151322	GUYT_50210
726	GSM151323	GUYT_50211
727	GSM151324	GUYT_50213
728	GSM151325	GUYT_50218
729	GSM151326	GUYT_50219
730	GSM151327	GUYT_50221
731	GSM151328	GUYT_50223
732	GSM151329	GUYT_50225
733	GSM151330	GUYT_50228
734	GSM151331	GUYT_50230
735	GSM151332	GUYT_50233
736	GSM151333	GUYT_50235
737	GSM151334	GUYT_50236
738	GSM151335	GUYT_50237
739	GSM151336	GUYT_50238
740	GSM151337	GUYT_50239
741	GSM151338	GUYT_50243
742	GSM151339	GUYT_50246
743	GSM151340	GUYT_50247
744	GSM151341	GUYT_50248
745	GSM151342	GUYT_50251
746	GSM151344	GUYT_50254
747	GSM151345	GUYT_50257

## Sheet: Table S3
Affymetrix ID	Entrez gene ID	Gene symbol
1405_i_at	6352	CCL5
200017_at	6233	RPS27A
200625_s_at	10487	CAP1
200661_at	5476	CTSA
200783_s_at	3925	STMN1
200814_at	5720	PSME1
200951_s_at	894	CCND2
200986_at	710	SERPING1
201012_at	301	ANXA1
201069_at	4313	MMP2
201089_at	526	ATP6V1B2
201130_s_at	999	CDH1
201149_s_at	7078	TIMP3
201272_at	231	AKR1B1
201291_s_at	7153	TOP2A
201324_at	2012	EMP1
201340_s_at	8507	ENC1
201389_at	3678	ITGA5
201397_at	26227	PHGDH
201426_s_at	7431	VIM
201474_s_at	3675	ITGA3
201487_at	1075	CTSC
201533_at	1499	CTNNB1
201564_s_at	6624	FSCN1
201576_s_at	2720	GLB1
201577_at	4830	NME1
201596_x_at	3875	KRT18
201614_s_at	8607	RUVBL1
201621_at	4681	NBL1
201645_at	3371	TNC
201650_at	3880	KRT19
201666_at	7076	TIMP1
201710_at	4605	MYBL2
201718_s_at	2037	EPB41L2
201720_s_at	7805	LAPTM5
201739_at	6446	SGK1
201754_at	1345	COX6C
201791_s_at	1717	DHCR7
201820_at	3852	KRT5
201843_s_at	2202	EFEMP1
201890_at	6241	RRM2
201960_s_at	23077	MYCBP2
201983_s_at	1956	EGFR
202007_at	4811	NID1
202014_at	23645	PPP1R15A
202017_at	2052	EPHX1
202036_s_at	6422	SFRP1
202075_s_at	5360	PLTP
202089_s_at	25800	SLC39A6
202095_s_at	332	BIRC5
202145_at	4061	LY6E
202149_at	4739	NEDD9
202273_at	5159	PDGFRB
202291_s_at	4256	MGP
202350_s_at	4147	MATN2
202351_at	3685	ITGAV
202368_s_at	9697	TRAM2
202376_at	12	SERPINA3
202387_at	573	BAG1
202391_at	10409	BASP1
202431_s_at	4609	MYC
202503_s_at	9768	KIAA0101
202523_s_at	9806	SPOCK2
202531_at	3659	IRF1
202580_x_at	2305	FOXM1
202705_at	9133	CCNB2
202723_s_at	2308	FOXO1
202728_s_at	4052	LTBP1
202803_s_at	3689	ITGB2
202827_s_at	4323	MMP14
202870_s_at	991	CDC20
202889_x_at	9053	MAP7
202894_at	2050	EPHB4
202902_s_at	1520	CTSS
202947_s_at	2995	GYPC
202954_at	11065	UBE2C
202957_at	3059	HCLS1
202986_at	9915	ARNT2
203167_at	7077	TIMP2
203185_at	9770	RASSF2
203186_s_at	6275	S100A4
203213_at	983	CDK1
203233_at	3566	IL4R
203236_s_at	3965	LGALS9
203256_at	1001	CDH3
203344_s_at	5932	RBBP8
203365_s_at	4324	MMP15
203417_at	4237	MFAP2
203418_at	890	CCNA2
203438_at	8614	STC2
203485_at	6252	RTN1
203507_at	968	CD68
203510_at	4233	MET
203554_x_at	9232	PTTG1
203569_s_at	8481	OFD1
203571_s_at	10974	C10orf116
203603_s_at	9839	ZEB2
203684_s_at	596	BCL2
203755_at	701	BUB1B
203764_at	9787	DLGAP5
203824_at	7103	TSPAN8
203826_s_at	9600	PITPNM1
203828_s_at	9235	IL32
203868_s_at	7412	VCAM1
203876_s_at	4320	MMP11
203909_at	10479	SLC9A6
203912_s_at	1774	DNASE1L1
203915_at	4283	CXCL9
203936_s_at	4318	MMP9
203967_at	990	CDC6
204026_s_at	11130	ZWINT
204033_at	9319	TRIP13
204057_at	3394	IRF8
204070_at	5920	RARRES3
204079_at	8459	TPST2
204116_at	3561	IL2RG
204118_at	962	CD48
204122_at	7305	TYROBP
204146_at	10635	RAD51AP1
204162_at	10403	NDC80
204167_at	686	BTD
204220_at	9535	GMFG
204232_at	2207	FCER1G
204259_at	4316	MMP7
204269_at	11040	PIM2
204336_s_at	10287	RGS19
204422_s_at	2247	FGF2
204436_at	80301	PLEKHO2
204439_at	10964	IFI44L
204440_at	9308	CD83
204444_at	3832	KIF11
204470_at	2919	CXCL1
204475_at	4312	MMP1
204503_at	2125	EVPL
204550_x_at	2944	GSTM1
204575_s_at	4327	MMP19
204579_at	2264	FGFR4
204580_at	4321	MMP12
204603_at	9156	EXO1
204606_at	6366	CCL21
204627_s_at	3690	ITGB3
204632_at	8986	RPS6KA4
204641_at	4751	NEK2
204667_at	3169	FOXA1
204698_at	3669	ISG20
204709_s_at	9493	KIF23
204748_at	5743	PTGS2
204750_s_at	1824	DSC2
204786_s_at	3455	IFNAR2
204789_at	752	FMNL1
204806_x_at	3134	HLA-F
204822_at	7272	TTK
204825_at	9833	MELK
204829_s_at	2350	FOLR2
204834_at	10875	FGL2
204862_s_at	4832	NME3
204879_at	10630	PDPN
204882_at	9938	ARHGAP25
204907_s_at	602	BCL3
204962_s_at	1058	CENPA
204989_s_at	3691	ITGB4
205017_s_at	10150	MBNL2
205032_at	3673	ITGA2
205046_at	1062	CENPE
205049_s_at	973	CD79A
205055_at	3682	ITGAE
205100_at	9945	GFPT2
205157_s_at	3872	KRT17
205168_at	4921	DDR2
205207_at	3569	IL6
205212_s_at	9744	ACAP1
205267_at	5450	POU2AF1
205270_s_at	3937	LCP2
205291_at	3560	IL2RB
205308_at	51101	FAM164A
205380_at	5174	PDZK1
205406_s_at	53340	SPA17
205480_s_at	7360	UGP2
205488_at	3001	GZMA
205543_at	22824	HSPA4L
205547_s_at	6876	TAGLN
205609_at	284	ANGPT1
205662_at	27077	B9D1
205680_at	4319	MMP10
205686_s_at	942	CD86
205695_at	10993	SDS
205714_s_at	51364	ZMYND10
205718_at	3695	ITGB7
205729_at	9180	OSMR
205785_at	3684	ITGAM
205793_x_at	8711	TNK1
205816_at	3696	ITGB8
205817_at	6495	SIX1
205828_at	4314	MMP3
205831_at	914	CD2
205851_at	10201	NME6
205884_at	3676	ITGA4
205959_at	4322	MMP13
205973_at	9638	FEZ1
206009_at	3680	ITGA9
206150_at	939	CD27
206197_at	8382	NME5
206234_s_at	4326	MMP17
206243_at	7079	TIMP4
206337_at	1236	CCR7
206401_s_at	4137	MAPT
206420_at	10261	IGSF6
206439_at	1833	EPYC
206483_at	23639	LRRC6
206486_at	3902	LAG3
206513_at	9447	AIM2
206560_s_at	8190	MIA
206715_at	22797	TFEC
206742_at	2277	FIGF
206766_at	8515	ITGA10
206918_s_at	8904	CPNE1
206924_at	3589	IL11
207037_at	8792	TNFRSF11A
207085_x_at	1438	CSF2RA
207104_x_at	10859	LILRB1
207113_s_at	7124	TNF
207143_at	1021	CDK6
207165_at	3161	HMMR
207191_s_at	3671	ISLR
207289_at	64386	MMP25
207329_at	4317	MMP8
207339_s_at	4050	LTB
207401_at	5629	PROX1
207509_s_at	3904	LAIR2
207595_s_at	649	BMP1
207651_at	29909	GPR171
207652_s_at	1240	CMKLR1
207734_at	54900	LAX1
207777_s_at	11262	SP140
207794_at	729230	CCR2
207828_s_at	1063	CENPF
207977_s_at	1805	DPT
208071_s_at	3903	LAIR1
208080_at	6790	AURKA
208083_s_at	3694	ITGB6
208103_s_at	81611	ANP32E
208140_s_at	83450	LRRC48
208156_x_at	83481	EPPK1
208161_s_at	8714	ABCC3
208305_at	5241	PGR
208373_s_at	5031	P2RY6
208387_s_at	10893	MMP24
208389_s_at	6506	SLC1A2
208747_s_at	716	C1S
208808_s_at	3148	HMGB2
208850_s_at	7070	THY1
208937_s_at	3397	ID1
208965_s_at	3428	IFI16
208983_s_at	5175	PECAM1
209008_x_at	3856	KRT8
209031_at	23705	CADM1
209040_s_at	5696	PSMB8
209072_at	4155	MBP
209101_at	1490	CTGF
209104_s_at	55651	NHP2
209193_at	5292	PIM1
209333_at	8408	ULK1
209351_at	3861	KRT14
209394_at	8623	ASMTL
209408_at	11004	KIF2C
209459_s_at	18	ABAT
209505_at	7025	NR2F1
209541_at	3479	IGF1
209568_s_at	23179	RGL1
209621_s_at	27295	PDLIM3
209687_at	6387	CXCL12
209772_s_at	100133941	CD24
209774_x_at	2920	CXCL2
209813_x_at	445347	TARP
209909_s_at	7042	TGFB2
209928_s_at	9242	MSC
209929_s_at	8517	IKBKG
209946_at	7424	VEGFC
209949_at	4688	NCF2
209955_s_at	2191	FAP
210006_at	25864	ABHD14A
210031_at	919	CD247
210074_at	1515	CTSL2
210118_s_at	3552	IL1A
210140_at	8530	CST7
210184_at	3687	ITGAX
210210_at	9019	MPZL1
210225_x_at	11025	LILRB3
210316_at	2324	FLT4
210448_s_at	5026	P2RX5
210527_x_at	7278	TUBA3C
210605_s_at	4240	MFGE8
210665_at	7035	TFPI
210761_s_at	2886	GRB7
210875_s_at	6935	ZEB1
210889_s_at	2213	FCGR2B
210930_s_at	2064	ERBB2
210982_s_at	3122	HLA-DRA
211000_s_at	3572	IL6ST
211148_s_at	285	ANGPT2
211161_s_at	1281	COL3A1
211192_s_at	8832	CD84
211195_s_at	8626	TP63
211333_s_at	356	FASLG
211367_s_at	834	CASP1
211668_s_at	5328	PLAU
211676_s_at	3459	IFNGR1
211794_at	2533	FYB
211799_x_at	3107	HLA-C
211884_s_at	4261	CIITA
212022_s_at	4288	MKI67
212190_at	5270	SERPINE2
212224_at	216	ALDH1A1
212592_at	3512	IGJ
212667_at	6678	SPARC
212694_s_at	5096	PCCB
212702_s_at	23299	BICD2
212731_at	157567	ANKRD46
212739_s_at	4833	NME4
212759_s_at	6934	TCF7L2
212771_at	221061	FAM171A1
212801_at	11113	CIT
212883_at	348	APOE
212937_s_at	1291	COL6A1
213008_at	55215	FANCI
213067_at	4628	MYH10
213075_at	169611	OLFML2A
213125_at	25903	OLFML2B
213139_at	6591	SNAI2
213194_at	6091	ROBO1
213260_at	2296	FOXC1
213422_s_at	54587	MXRA8
213475_s_at	3683	ITGAL
213497_at	25841	ABTB2
213523_at	898	CCNE1
213537_at	3113	HLA-DPA1
213652_at	5125	PCSK5
213665_at	6659	SOX4
213692_s_at	7421	VDR
213891_s_at	6925	TCF4
213943_at	7291	TWIST1
214009_at	10943	MSL3
214021_x_at	3693	ITGB5
214032_at	7535	ZAP70
214040_s_at	2934	GSN
214121_x_at	9260	PDLIM7
214265_at	8516	ITGA8
214269_at	84179	MFSD7
214335_at	6141	RPL18
214440_at	9	NAT1
214560_at	2359	FPR3
214660_at	3672	ITGA1
214669_x_at	3514	IGKC
214684_at	4205	MEF2A
214710_s_at	891	CCNB1
214815_at	51592	TRIM33
214874_at	8502	PKP4
215177_s_at	3655	ITGA6
215300_s_at	2330	FMO5
215613_at	8038	ADAM12
215638_at	2065	ERBB3
215644_at	9849	ZNF518A
215646_s_at	1462	VCAN
215732_s_at	113878	DTX2
216331_at	3679	ITGA7
216705_s_at	100	ADA
216867_s_at	5154	PDGFA
217010_s_at	995	CDC25C
217014_s_at	563	AZGP1
217024_x_at	140885	SIRPA
217025_s_at	1627	DBN1
217028_at	7852	CXCR4
217161_x_at	176	ACAN
217190_x_at	2099	ESR1
217640_x_at	220134	SKA1
217777_s_at	51495	PTPLAD1
217890_s_at	55742	PARVA
217894_at	51133	KCTD3
217948_at	26071	FAM127B
218009_s_at	9055	PRC1
218011_at	59286	UBL5
218195_at	79624	C6orf211
218211_s_at	79083	MLPH
218244_at	55035	NOL8
218334_at	80145	THOC7
218368_s_at	51330	TNFRSF12A
218468_s_at	26585	GREM1
218542_at	55165	CEP55
218585_s_at	51514	DTL
218663_at	64151	NCAPG
218671_s_at	93974	ATPIF1
218718_at	56034	PDGFC
218755_at	10112	KIF20A
218782_s_at	29028	ATAD2
218795_at	51205	ACP6
218868_at	57180	ACTR3B
218870_at	55843	ARHGAP15
218913_s_at	51291	GMIP
218974_at	55084	SOBP
219014_at	51316	PLAC8
219105_x_at	23594	ORC6
219143_s_at	54913	RPP25
219148_at	55872	PBK
219191_s_at	51411	BIN2
219197_s_at	57758	SCUBE2
219243_at	55303	GIMAP4
219255_x_at	55540	IL17RB
219304_s_at	80310	PDGFD
219386_s_at	56833	SLAMF8
219390_at	55033	FKBP14
219403_s_at	10855	HPSE
219435_at	80169	CTC1
219480_at	6615	SNAI1
219514_at	23452	ANGPTL2
219553_at	29922	NME7
219563_at	79686	LINC00341
219566_at	79156	PLEKHF1
219581_at	80746	TSEN2
219607_s_at	51338	MS4A4A
219735_s_at	29842	TFCP2L1
219836_at	79413	ZBED2
219918_s_at	259266	ASPM
219959_at	55034	MOCOS
219978_s_at	51203	NUSAP1
219994_at	54518	APBB1IP
220122_at	79772	MCTP1
220162_s_at	64170	CARD9
220329_s_at	55005	RMND1
220330_s_at	64092	SAMSN1
220485_s_at	55423	SIRPG
220541_at	56547	MMP26
220625_s_at	2001	ELF5
220762_s_at	54584	GNB1L
220783_at	64066	MMP27
221004_s_at	81618	ITM2C
221009_s_at	51129	ANGPTL4
221012_s_at	81603	TRIM8
221036_s_at	83464	APH1B
221331_x_at	1493	CTLA4
221436_s_at	83461	CDCA3
221571_at	7187	TRAF3
221730_at	1290	COL5A2
221760_at	4121	MAN1A1
221902_at	387509	GPR153
221942_s_at	2982	GUCY1A3
222077_s_at	29127	RACGAP1
222162_s_at	9510	ADAMTS1
222181_at	4848	CNOT2
38487_at	23166	STAB1
51146_at	55650	PIGV
60474_at	55612	FERMT1
AFFX-HUMISGF3A/M97935_5_at	6772	STAT1
210439_at	29851	ICOS
220384_at	51314	NME8

## Sheet: Table S4
Affymetrix ID	Entrez gene ID	Gene symbol
209459_s_at	18	ABAT
213497_at	25841	ABTB2
217161_x_at	176	ACAN
212224_at	216	ALDH1A1
208103_s_at	81611	ANP32E
201012_at	301	ANXA1
221036_s_at	83464	APH1B
218870_at	55843	ARHGAP15
209394_at	8623	ASMTL
219918_s_at	259266	ASPM
218671_s_at	93974	ATPIF1
208080_at	6790	AURKA
217014_s_at	563	AZGP1
202391_at	10409	BASP1
219191_s_at	51411	BIN2
202095_s_at	332	BIRC5
204167_at	686	BTD
203755_at	701	BUB1B
203571_s_at	10974	C10orf116
208747_s_at	716	C1S
218195_at	79624	C6orf211
209031_at	23705	CADM1
200625_s_at	10487	CAP1
211367_s_at	834	CASP1
204606_at	6366	CCL21
203418_at	890	CCNA2
214710_s_at	891	CCNB1
202705_at	9133	CCNB2
213523_at	898	CCNE1
205049_s_at	973	CD79A
211192_s_at	8832	CD84
202870_s_at	991	CDC20
203967_at	990	CDC6
221436_s_at	83461	CDCA3
201130_s_at	999	CDH1
203213_at	983	CDK1
204962_s_at	1058	CENPA
205046_at	1062	CENPE
207828_s_at	1063	CENPF
218542_at	55165	CEP55
212801_at	11113	CIT
211161_s_at	1281	COL3A1
221730_at	1290	COL5A2
207085_x_at	1438	CSF2RA
221331_x_at	1493	CTLA4
201533_at	1499	CTNNB1
200661_at	5476	CTSA
210074_at	1515	CTSL2
202902_s_at	1520	CTSS
209687_at	6387	CXCL12
209774_x_at	2920	CXCL2
217028_at	7852	CXCR4
217025_s_at	1627	DBN1
205168_at	4921	DDR2
201791_s_at	1717	DHCR7
203764_at	9787	DLGAP5
203912_s_at	1774	DNASE1L1
207977_s_at	1805	DPT
218585_s_at	51514	DTL
215732_s_at	113878	DTX2
201983_s_at	1956	EGFR
220625_s_at	2001	ELF5
201324_at	2012	EMP1
201718_s_at	2037	EPB41L2
210930_s_at	2064	ERBB2
205308_at	51101	FAM164A
212771_at	221061	FAM171A1
213008_at	55215	FANCI
204422_s_at	2247	FGF2
204579_at	2264	FGFR4
204834_at	10875	FGL2
215300_s_at	2330	FMO5
204667_at	3169	FOXA1
202580_x_at	2305	FOXM1
205100_at	9945	GFPT2
219243_at	55303	GIMAP4
204220_at	9535	GMFG
204550_x_at	2944	GSTM1
205488_at	3001	GZMA
202957_at	3059	HCLS1
213537_at	3113	HLA-DPA1
210982_s_at	3122	HLA-DRA
208808_s_at	3148	HMGB2
207165_at	3161	HMMR
210439_at	29851	ICOS
208937_s_at	3397	ID1
211676_s_at	3459	IFNGR1
209541_at	3479	IGF1
212592_at	3512	IGJ
206924_at	3589	IL11
219255_x_at	55540	IL17RB
203233_at	3566	IL4R
211000_s_at	3572	IL6ST
204057_at	3394	IRF8
201474_s_at	3675	ITGA3
205884_at	3676	ITGA4
213475_s_at	3683	ITGAL
205785_at	3684	ITGAM
202351_at	3685	ITGAV
208083_s_at	3694	ITGB6
221004_s_at	81618	ITM2C
217894_at	51133	KCTD3
202503_s_at	9768	KIAA0101
204444_at	3832	KIF11
218755_at	10112	KIF20A
209408_at	11004	KIF2C
209351_at	3861	KRT14
205157_s_at	3872	KRT17
201820_at	3852	KRT5
219563_at	79686	LINC00341
208140_s_at	83450	LRRC48
206483_at	23639	LRRC6
206401_s_at	4137	MAPT
202350_s_at	4147	MATN2
220122_at	79772	MCTP1
204825_at	9833	MELK
214269_at	84179	MFSD7
202291_s_at	4256	MGP
206560_s_at	8190	MIA
212022_s_at	4288	MKI67
204475_at	4312	MMP1
205680_at	4319	MMP10
203936_s_at	4318	MMP9
210210_at	9019	MPZL1
209928_s_at	9242	MSC
201710_at	4605	MYBL2
201960_s_at	23077	MYCBP2
214440_at	9	NAT1
218663_at	64151	NCAPG
202149_at	4739	NEDD9
204641_at	4751	NEK2
201577_at	4830	NME1
206197_at	8382	NME5
219553_at	29922	NME7
220384_at	51314	NME8
218244_at	55035	NOL8
209505_at	7025	NR2F1
219978_s_at	51203	NUSAP1
213125_at	25903	OLFML2B
219105_x_at	23594	ORC6
205729_at	9180	OSMR
210448_s_at	5026	P2RX5
217890_s_at	55742	PARVA
219148_at	55872	PBK
213652_at	5125	PCSK5
218718_at	56034	PDGFC
219304_s_at	80310	PDGFD
204879_at	10630	PDPN
205380_at	5174	PDZK1
208983_s_at	5175	PECAM1
208305_at	5241	PGR
51146_at	55650	PIGV
214874_at	8502	PKP4
205267_at	5450	POU2AF1
202014_at	23645	PPP1R15A
218009_s_at	9055	PRC1
200814_at	5720	PSME1
204748_at	5743	PTGS2
203554_x_at	9232	PTTG1
222077_s_at	29127	RACGAP1
204146_at	10635	RAD51AP1
204070_at	5920	RARRES3
203185_at	9770	RASSF2
203344_s_at	5932	RBBP8
209568_s_at	23179	RGL1
220329_s_at	55005	RMND1
219143_s_at	54913	RPP25
200017_at	6233	RPS27A
201890_at	6241	RRM2
203485_at	6252	RTN1
220330_s_at	64092	SAMSN1
219197_s_at	57758	SCUBE2
202376_at	12	SERPINA3
202036_s_at	6422	SFRP1
217640_x_at	220134	SKA1
219386_s_at	56833	SLAMF8
202089_s_at	25800	SLC39A6
213139_at	6591	SNAI2
218974_at	55084	SOBP
205406_s_at	53340	SPA17
212667_at	6678	SPARC
202523_s_at	9806	SPOCK2
203438_at	8614	STC2
213891_s_at	6925	TCF4
212759_s_at	6934	TCF7L2
219735_s_at	29842	TFCP2L1
209909_s_at	7042	TGFB2
218334_at	80145	THOC7
201666_at	7076	TIMP1
206243_at	7079	TIMP4
207113_s_at	7124	TNF
205793_x_at	8711	TNK1
201291_s_at	7153	TOP2A
211195_s_at	8626	TP63
204079_at	8459	TPST2
221571_at	7187	TRAF3
221012_s_at	81603	TRIM8
204033_at	9319	TRIP13
204822_at	7272	TTK
202954_at	11065	UBE2C
205480_s_at	7360	UGP2
215646_s_at	1462	VCAN
201426_s_at	7431	VIM
214032_at	7535	ZAP70
219836_at	79413	ZBED2
210875_s_at	6935	ZEB1
203603_s_at	9839	ZEB2
205714_s_at	51364	ZMYND10
204026_s_at	11130	ZWINT
200986_at	710	SERPING1
207191_s_at	3671	ISLR
220762_s_at	54584	GNB1L

## Sheet: Table S5
Affymetrix ID	Entrez gene ID	Gene symbol
209459_s_at	9	NAT1
213497_at	18	ABAT
217161_x_at	301	ANXA1
212224_at	332	BIRC5
208103_s_at	563	AZGP1
221036_s_at	834	CASP1
218870_at	890	CCNA2
209394_at	991	CDC20
219918_s_at	999	CDH1
218671_s_at	1058	CENPA
208080_at	1063	CENPF
217014_s_at	1499	CTNNB1
202391_at	1515	CTSL2
219191_s_at	1956	EGFR
202095_s_at	2001	ELF5
204167_at	2012	EMP1
203755_at	2037	EPB41L2
203571_s_at	2247	FGF2
208747_s_at	2264	FGFR4
218195_at	3001	GZMA
209031_at	3113	HLA-DPA1
200625_s_at	3394	IRF8
211367_s_at	3479	IGF1
204606_at	3512	IGJ
203418_at	3566	IL4R
214710_s_at	3589	IL11
213523_at	3675	ITGA3
205049_s_at	3685	ITGAV
211192_s_at	3852	KRT5
202870_s_at	3861	KRT14
203967_at	4256	MGP
221436_s_at	4288	MKI67
201130_s_at	4318	MMP9
203213_at	4739	NEDD9
204962_s_at	4921	DDR2
205046_at	5125	PCSK5
207828_s_at	5920	RARRES3
218542_at	5932	RBBP8
212801_at	6241	RRM2
211161_s_at	6387	CXCL12
221730_at	6422	SFRP1
207085_x_at	6925	TCF4
221331_x_at	6934	TCF7L2
201533_at	7025	NR2F1
200661_at	7042	TGFB2
210074_at	7079	TIMP4
202902_s_at	7124	TNF
209687_at	7153	TOP2A
209774_x_at	7360	UGP2
217028_at	7852	CXCR4
217025_s_at	8614	STC2
205168_at	8711	TNK1
201791_s_at	9055	PRC1
203764_at	9232	PTTG1
203912_s_at	9242	MSC
207977_s_at	9319	TRIP13
218585_s_at	9833	MELK
215732_s_at	9839	ZEB2
201983_s_at	11004	KIF2C
220625_s_at	11065	UBE2C
201324_at	23179	RGL1
201718_s_at	23639	LRRC6
210930_s_at	23705	CADM1
205308_at	29842	TFCP2L1
212771_at	29851	ICOS
213008_at	29922	NME7
204422_s_at	51133	KCTD3
204579_at	51203	NUSAP1
204834_at	51314	NME8
204667_at	55035	NOL8
202580_x_at	55084	SOBP
205100_at	55165	CEP55
219243_at	55650	PIGV
204220_at	55742	PARVA
204550_x_at	55843	ARHGAP15
205488_at	56034	PDGFC
202957_at	56833	SLAMF8
213537_at	64151	NCAPG
210982_s_at	79686	LINC00341
208808_s_at	79772	MCTP1
207165_at	81611	ANP32E
210439_at	81618	ITM2C
208937_s_at	83450	LRRC48
211676_s_at	83461	CDCA3
209541_at	113878	DTX2
200986_at	710	SERPING1
207191_s_at	3671	ISLR
220762_s_at	54584	GNB1L

## Sheet: Table S6
Affymetrix ID	Entrez gene ID	Gene symbol
211367_s_at	834	CASP1
221436_s_at	83461	CDCA3
201130_s_at	999	CDH1
201533_at	1499	CTNNB1
215732_s_at	113878	DTX2
201324_at	2012	EMP1
220762_s_at	54584	GNB1L
201474_s_at	3675	ITGA3
202351_at	3685	ITGAV
217894_at	51133	KCTD3
209351_at	3861	KRT14
214440_at	9	NAT1
218663_at	64151	NCAPG
202149_at	4739	NEDD9
219735_s_at	29842	TFCP2L1
209909_s_at	7042	TGFB2
205480_s_at	7360	UGP2

## Sheet: Table S7
Entrez gene ID	Gene symbol
60	ACTB
216	ALDH1A1
686	BTD
9133	CCNB2
974	CD79B
1382	CRABP2
57007	CXCR7
2099	ESR1
3169	FOXA1
51704	GPRC5B
51478	HSD17B7
55540	IL17RB
3572	IL6ST
10112	KIF20A
9019	MPZL1
9801	MRPL19
23077	MYCBP2
5087	PBX1
5159	PDGFRB
5174	PDZK1
5241	PGR
5704	PSMC4
6175	RPLP0
10291	SF3A1
6566	SLC16A1
6908	TBP
7037	TFRC
7535	ZAP70
23090	ZNF423

## Sheet: Table S8
	Customer Identifier	Accession	Targ Region	Target Sequence	Tm_CP	Tm_RP	Flags	Gene	PN(CP;RP)	NSID	Tot Isoforms	Isoforms Hit by Probe
1	ABAT	NM_000663.4	3336-3435	CATCATGTTTCCCAGGGCAACTTGAGGTCTGACTTTTGGCTCCCTCGCCCTAAGAGGCTCTTCCTCTCTTTTGCTCATCCACCTTCACACCACTTGTGAG	82	78		ABAT	306350;206350	NM_000663.4:3335	3	NM_000663;NM_001127448;NM_020686
2	CXCR7	NM_020311.1	376-475	AGGCTATGACACGCACTGCTACATCTTGAACCTGGCCATTGCCGACCTGTGGGTTGTCCTCACCATCCCAGTCTGGGTGGTCAGTCTCGTGCAGCACAAC	82	82		ACKR3	305522;205522	NM_020311.1:375	1	NM_020311
3	ACTB	NM_001101.2	1011-1110	TGCAGAAGGAGATCACTGCCCTGGCACCCAGCACAATGAAGATCAAGATCATTGCTCCTCCTGAGCGCAAGTACTCCGTGTGGATCGGCGGCTCCATCCT	87	87	HK	ACTB	301013;201013	NM_001101.2:1010	1	NM_001101
4	ALDH1A1	NM_000689.3	12-111	ATTGCTGAGCCAGTCACCTGTGTTCCAGGAGCCGAATCAGAAATGTCATCCTCAGGCACGCCAGACTTACCTGTCCTACTCACCGATTTGAAGATTCAAT	84	82		ALDH1A1	315103;215103	NM_000689.3:11	1	NM_000689
5	ANP32E	NM_001136478.2	1854-1953	TTCACTCCCTCCCGCTCTCTCAAAAGGAACTTGGGAAACTTGTGAAACCCAGGAAAACCTTTAGTCTTATACCTCAACTACCTTTCAGTCCTGTCTGGGT	83	78		ANP32E	374143;274143	NM_001136478.2:1853	5	NM_001136478;NM_001280560;NM_001280559;NM_001136479;NM_030920
6	ANXA1	NM_000700.1	516-615	GAAATCAGAGACATTAACAGGGTCTACAGAGAGGAACTGAAGAGAGATCTGGCCAAAGACATAACCTCAGACACATCTGGAGATTTTCGGAACGCTTTGC	81	78		ANXA1	301242;201242	NM_000700.1:515	1	NM_000700
7	ARHGAP15	NM_018460.3	1181-1280	CAGTGGGAGGACATCCACGTTGTCACCGGAGCACTGAAGATGTTTTTCCGGGAGCTGCCTGAGCCGCTCTTCCCTTACAGTTTCTTTGAGCAGTTTGTGG	82	81		ARHGAP15	349570;249570	NM_018460.3:1180	1	NM_018460
8	AZGP1	NM_001185.2	124-223	GTTACTCTCTGACCTATATCTACACTGGGCTGTCCAAGCATGTTGAAGACGTCCCCGCGTTTCAGGCCCTTGGCTCACTCAATGACCTCCAGTTCTTTAG	84	81		AZGP1	316999;216999	NM_001185.2:123	1	NM_001185
9	BIRC5	NM_001168.2	1216-1315	CCATTCTAAGTCATTGGGGAAACGGGGTGAACTTCAGGTGGATGAGGAGACAGAATAGAGTGATAGGAAGCGTCTGGCAGATACTCCTTTTGCCACTGCT	81	82		BIRC5	301258;201258	NM_001168.2:1215	3	NM_001168;NM_001012271;NM_001012270
10	BTD	NM_000060.2	653-752	CCAAGGTGCCCAAAAGATGGGAGATACCAGTTCAACACAAATGTCGTGTTCAGCAATAATGGAACCCTTGTTGACCGCTACCGTAAACACAACCTCTACT	83	84		BTD	386582;286582	NM_000060.2:652	1	NM_000060
11	CADM1	NM_014333.3	2841-2940	CTTTCATACACTAGCCTTGGCCTCTTTCCTCAGCCTTAAGAACCATCTGCCAAAAATTACTGATCCTCGCATGATGGCAGCCATAGTGCATAGCTACTAA	80	82		CADM1	333603;233603	NM_014333.3:2840	2	NM_014333;NM_001098517
12	CCNA2	NM_001237.2	1211-1310	CGGGACAAAGCTGGCCTGAATCATTAATACGAAAGACTGGATATACCCTGGAAAGTCTTAAGCCTTGTCTCATGGACCTTCACCAGACCTACCTCAAAGC	78	78		CCNA2	300109;200109	NM_001237.2:1210	1	NM_001237
13	CCNB2	NM_004701.2	981-1080	AGGTTGATGTTGAACAGCACACTTTAGCCAAGTATTTGATGGAGCTGACTCTCATCGACTATGATATGGTGCATTATCATCCTTCTAAGGTAGCAGCAGC	78	78		CCNB2	305836;205836	NM_004701.2:980	1	NM_004701
14	CD79B	NM_021602.2	1-100	CTGCAGCCGGTGCAGTTACACGTTTTCCTCCAAGGAGCCTCGGACGTTGTCACGGGTTTGGGGTCGGGGACAGAGCGGTG	80	83		CD79B	308880;208880	NM_021602.2:0	3	NM_021602;NM_000626;NM_001039933
15	CDC20	NM_001255.2	431-530	GGAACATCAGAAAGCCTGGGCTTTGAACCTGAACGGTTTTGATGTAGAGGAAGCCAAGATCCTTCGGCTCAGTGGAAAACCACAAAATGCGCCAGAGGGT	78	80		CDC20	309104;209104	NM_001255.2:430	1	NM_001255
16	CENPA	NM_001042426.1	980-1079	CACTTTGAGCAGTTGCCTGGAAGGCTGGGCATTTCCATCATATAGACCTCTGCCCTTCAGAGTAGCCTCACCATTAGTGGCAGCATCATGTAACTGAGTG	83	85		CENPA	317447;217447	NM_001042426.1:979	2	NM_001042426;NM_001809
17	CENPF	NM_016343.3	5823-5922	AGATAATGTGGCCAAGGTGAATGACAGCTGGAAGGAGAGATTTCTTGATGTGGAAAATGAGCTGAGTAGGATCAGATCGGAGAAAGCTAGCATTGAGCAT	80	81		CENPF	306875;206875	NM_016343.3:5822	1	NM_016343
18	CEP55	NM_018131.3	571-670	GTACTACCGCATTGCTTGAACAGCTGGAAGAGACAACGAGAGAAGGAGAAAGGAGGGAGCAGGTGTTGAAAGCCTTATCTGAAGAGAAAGACGTATTGAA	83	78		CEP55	304668;204668	NM_018131.3:570	2	NM_018131;NM_001127182
19	CRABP2	NM_001199723.1	98-197	TAGATCCAGAGAACCTGACGACCCGGCGACGGCGACGTCTCTTTTGACTAAAAGACAGTGTCCAGTGCTCCAGCCTAGGAGTCTACGGGGACCGCCTCCC	85	86		CRABP2	353351;253351	NM_001199723.1:97	2	NM_001199723;NM_001878
20	CTSL2	NM_001333.3	2821-2920	GTGAAATTTAATCGAAAGGTGATCCATTGTGAATGCAATGGGAGGGAAGGGGCATGTGGGACTGTGTATCCCAAAAACCCTTTGATAGCCTATGTCCACA	81	83		CTSV	354211;254211	NM_001333.3:2820	2	NM_001333;NM_001201575
21	CXCL12	NM_199168.3	70-169	CCGCCCGCCCGCCCGCCCGCGCCATGAACGCCAAGGTCGTGGTCGTGCTGGTCCTCGTGCTGACCGCGCTCTGCCTCAGCGACGGGAAGCCCGTCAGCCT	88	88		CXCL12	376599;276599	NM_199168.3:69	5	NM_199168;NM_001033886;NM_001178134;NM_001277990;NM_000609
22	CXCR4	NM_003467.2	1336-1435	ATTGATGTGTGTCTAGGCAGGACCTGTGGCCAAGTTCTTAGTTGCTGTATGTCTCGTGGTAGGACTGTAGAAAAGGGAACTGAACATTCCAGAGCGTGTA	79	79		CXCR4	303078;203078	NM_003467.2:1335	2	NM_003467;NM_001008540
23	DDR2	NM_001014796.1	2906-3005	TCCCTCAACCAGCCATTTGTCCTGACTCTGTGTATAAGCTGATGCTCAGCTGCTGGAGAAGAGATACGAAGAACCGTCCCTCATTCCAAGAAATCCACCT	82	79		DDR2	304803;204803	NM_001014796.1:2905	2	NM_001014796;NM_006182
24	EGFR	NM_201282.1	361-460	ACGCAGTTGGGCACTTTTGAAGATCATTTTCTCAGCCTCCAGAGGATGTTCAATAACTGTGAGGTGGTCCTTGGGAATTTGGAAATTACCTATGTGCAGA	78	80		EGFR	328152;228152	NM_201282.1:360	4	NM_201282;NM_005228;NM_201284;NM_201283
25	ELF5	NM_001422.2	1196-1295	ACTATTCAATTCTGCCATTAGAGACACATCCAATGCTCCCATCCCAAAGGTTCAAAAGTTTTCAAATAACTGTGGCAGCTCACCAAAGGTGGGGGAAAGC	81	83		ELF5	317566;217566	NM_001422.2:1195	4	NM_001422;NM_001243081;NM_001243080;NM_198381
26	EPB41L2	NM_001199389.1	1881-1980	ATTGGTGTCATGGACCAAAGTCTTATGAAGGATTTTCCTGGCGCTGCTGGGGAGATTTCAGCCTATGGACCTGGACTTGTCAGCATTGCCGTGGTACAAG	81	83		EPB41L2	370849;270849	NM_001199389.1:1880	6	NM_001199389;NM_001252660;NM_001199388;NM_001135555;NM_001135554;NM_001431
27	ESR1	NM_000125.2	2391-2490	TGCTATGTTACTAAGCGTGAGGATTCCCGTAGCTCTTCACAGCTGAACTCAGTCTATGGGTTGGGGCTCAGATAACTCTGTGCATTTAAGCTACTTGTAG	80	78		ESR1	305678;205678	NM_000125.2:2390	4	NM_000125;NM_001122742;NM_001122741;NM_001122740
28	FGF2	NM_002006.4	621-720	GTCCGGGAGAAGAGCGACCCTCACATCAAGCTACAACTTCAAGCAGAAGAGAGAGGAGTTGTGTCTATCAAAGGAGTGTGTGCTAACCGTTACCTGGCTA	82	80		FGF2	310516;210516	NM_002006.4:620	1	NM_002006
29	FGFR4	NM_002011.3	1586-1685	AGGCGAGGGCTGCTTTGGCCAGGTAGTACGTGCAGAGGCCTTTGGCATGGACCCTGCCCGGCCTGACCAAGCCAGCACTGTGGCCGTCAAGATGCTCAAA	91	90		FGFR4	304708;204708	NM_002011.3:1585	3	NM_002011;NM_022963;NM_213647
30	FOXA1	NM_004496.2	2466-2565	TGATACATTCTCAAGAGTTGCTTGACCGAAAGTTACAAGGACCCCAACCCCTTTGTCCTCTCTACCCACAGATGGCCCTGGGAATCAATTCCTCAGGAAT	83	84		FOXA1	311604;211604	NM_004496.2:2465	1	NM_004496
31	GPRC5B	NM_016235.1	1951-2050	GCCCTCTGGGTGATGAAGTGACCATCACATTTGGAAAGTGATCAACCACTGTTCCTTCTATGGGGCTCTTGCTCTAATGTCTATGGTGAGAACACAGGCC	81	82		GPRC5B	303174;203174	NM_016235.1:1950	1	NM_016235
32	GZMA	NM_006144.2	156-255	AGACCCTACATGGTCCTACTTAGTCTTGACAGAAAAACCATCTGTGCTGGGGCTTTGATTGCAAAAGACTGGGTGTTGACTGCAGCTCACTGTAACTTGA	80	78		GZMA	305397;205397	NM_006144.2:155	1	NM_006144
33	HLA-DPA1	NM_033554.2	858-957	GGAGAGATCTGAACTCCAGCTGCCCTACAAACTCCATCTCAGCTTTTCTTCTCACTTCATGTGAAAACTACTCCAGTGGCTGACTGAATTGCTGACCCTT	83	83		HLA-DPA1	315755;215755	NM_033554.2:857	3	NM_033554;NM_001242525;NM_001242524
34	HSD17B7	NM_016371.2	699-798	CTTTTGAGTGTGGCTTTGAACAGGAACTTCAACCAGCAGGGTCTCTATTCCAATGTGGCCTGTCCAGGTACAGCATTGACCAATTTGACATATGGAATTC	79	80		HSD17B7	317019;217019	NM_016371.2:698	1	NM_016371
35	ICOS	NM_012092.2	641-740	AACTCTGGCACCCAGGCATGAAGCACGTTGGCCAGTTTTCCTCAACTTGAAGTGCAAGATTCTCTTATTTCCGGGACCACGGAGAGTCTGACTTAACTAC	81	79		ICOS	302939;202939	NM_012092.2:640	1	NM_012092
36	IGF1	NM_000618.3	492-591	CGTGGATGAGTGCTGCTTCCGGAGCTGTGATCTAAGGAGGCTGGAGATGTATTGCGCACCCCTCAAGCCTGCCAAGTCAGCTCGCTCTGTCCGTGCCCAG	82	83		IGF1	308213;208213	NM_000618.3:491	4	NM_000618;NM_001111285;NM_001111284;NM_001111283
37	IGJ	NM_144646.3	436-535	GTGGAGCTGGATAATCAGATAGTTACTGCTACCCAGAGCAATATCTGTGATGAAGACAGTGCTACAGAGACCTGCTACACTTATGACAGAAACAAGTGCT	82	82		IGJ	307039;207039	NM_144646.3:435	1	NM_144646
38	IL11	NM_000641.2	1146-1245	TGAGACAGAGAACAGGGAATTAAATGTGTCATACATATCCACTTGAGGGCGATTTGTCTGAGAGCTGGGGCTGGATGCTTGGGTAACTGGGGCAGGGCAG	80	81		IL11	301689;201689	NM_000641.2:1145	2	NM_000641;NM_001267718
39	IL17RB	NM_018725.3	226-325	TCAATTTTGATGAATGTAAGCTGGGTACTCCGGGCAGATGCCAGCATCCGCTTGTTGAAGGCCACCAAGATTTGTGTGACGGGCAAAAGCAACTTCCAGT	83	82		IL17RB	328112;228112	NM_018725.3:225	1	NM_018725
40	IL4R	NM_000418.2	706-805	ATCATCTCACCTATGCAGTCAACATTTGGAGTGAAAACGACCCGGCAGATTTCAGAATCTATAACGTGACCTACCTAGAACCCTCCCTCCGCATCGCAGC	79	82		IL4R	310123;210123	NM_000418.2:705	4	NM_000418;NM_001257407;NM_001257406;NM_001257997
41	IL6ST	NM_002184.2	2506-2605	CAAAACACTTCGAGCACTGTCCAGTATTCTACCGTGGTACACAGTGGCTACAGACACCAAGTTCCGTCAGTCCAAGTCTTCTCAAGATCCGAGTCTACCC	79	78		IL6ST	310346;210346	NM_002184.2:2505	3	NM_002184;NM_001190981;NM_175767
42	IRF8	NM_002163.2	254-353	AGTTTAAAGAAGGGGACAAAGCTGAACCAGCCACTTGGAAGACGAGGTTACGCTGTGCTTTGAATAAGAGCCCAGATTTTGAGGAAGTGACGGACCGGTC	79	80		IRF8	307162;207162	NM_002163.2:253	1	NM_002163
43	ISLR	NM_005545.3	2073-2172	TTTCTGATGATTTGGGGGCTTGGGAGTCCCTTTGTCCTCATCTGAGACTGAAATGTGGGGATCCAGGATGGCCTTCCTTCCTCTTACCCTTCCTCCCTCA	81	85		ISLR	341837;241837	NM_005545.3:2072	2	NM_005545;NM_201526
44	ITM2C	NM_001012514.1	1162-1261	CGGCATGGGCTTCAGAAGTATCTGCACAATTAGAAAAGTCCTCAGAAGCTTTTTCTTGGAGGGTACACTTTCTTCACTGTCCCTATTCCTAGACCTGGGG	84	79		ITM2C	371994;271994	NM_001012514.1:1161	3	NM_001012514;NM_001012516;NM_030926
45	KIF20A	NM_005733.2	301-400	GCAGGCTTCCCTATCTGATTGGCCGAACGAACGCAGCGCGTAATTTAAAATATTGTATCTGTAACAAAGCTGCACCTCGTGGGCGGAGTTGTGCTCTGCG	82	84		KIF20A	313510;213510	NM_005733.2:300	1	NM_005733
46	KIF2C	NM_006845.3	1941-2040	CCTGCTCTAACGGGGCGCTGATTCCAGGCAATTTATCCAAGGAAGAGGAGGAACTGTCTTCCCAGATGTCCAGCTTTAACGAAGCCATGACTCAGATCAG	82	79		KIF2C	310357;210357	NM_006845.3:1940	1	NM_006845
47	KRT5	NM_000424.2	131-230	CTGGTTCTCTTGCTCCACCAGGAACAAGCCACCATGTCTCGCCAGTCAAGTGTGTCCTTCCGGAGCGGGGGCAGTCGTAGCTTCAGCACCGCCTCTGCCA	83	82		KRT5	300979;200979	NM_000424.2:130	1	NM_000424
48	LINC00341	NR_026779.1	2161-2260	GCTAAGTCTATGTGAGCAAACCCACTTCATCCTTTGTACCTGGAGACCTGGTTACACTAACCTGATACTGACCTGTTCATGTAGCTGGAATGGTGTGTTT	83	79		LINC00341	357606;257606	NR_026779.1:2160	1	NR_026779
49	LRRC48	NM_001130090.1	1366-1465	GAAGCACTTGTCGAGTTTAAGTGCCATTCGAGAGGAGTTGGAACTGCCCAACATTGAGAAGATGATCCTAGAATGCAGTGCTGACATCAGTGAGTTGTTC	83	81		LRRC48	374141;274141	NM_001130090.1:1365	4	NM_001130090;NM_001130092;NM_001130091;NM_031294
50	LRRC6	NM_012472.3	1131-1230	GTCCTTCCTGCAGAAGTGAAACCCGATAGTAGTTCTGCTAAAAGATCTCAGACAACGGGTCATTTGGTCATCTGCATGCCCAAGGTAGGAGAAGTAATCA	81	84		LRRC6	374164;274164	NM_012472.3:1130	2	NM_012472;NR_073525
51	MCTP1	NM_024717.4	1006-1105	CAGGATGACTTTATGGGCTCAGCCTTTCTGGATCTGACACAATTGGAGTTAAACAGGCCCACAGATGTGACCCTTACTCTGAAAGATCCTCATTATCCTG	81	83		MCTP1	342153;242153	NM_024717.4:1005	2	NM_024717;NM_001002796
52	MELK	NM_014791.2	801-900	TATGAGAGGAAAATATGATGTTCCCAAGTGGCTCTCTCCCAGTAGCATTCTGCTTCTTCAACAAATGCTGCAGGTGGACCCAAAGAAACGGATTTCTATG	82	81		MELK	343087;243087	NM_014791.2:800	10	NM_014791;NR_046337;NM_001256693;NM_001256691;NM_001256688;NM_001256687;NM_001256685;NM_001256692;NM_001256690;NM_001256689
53	MGP	NM_000900.2	306-405	TCAATAGGGAAGCCTGTGATGACTACAGACTTTGCGAACGCTACGCCATGGTTTATGGATACAATGCTGCCTATAATCGCTACTTCAGGAAGCGCCGAGG	83	79		MGP	302820;202820	NM_000900.2:305	2	NM_000900;NM_001190839
54	MKI67	NM_002417.2	4021-4120	AGCAGATGTAGAGGGAGAACTCTTAGCGTGCAGGAATCTAATGCCATCAGCAGGCAAAGCCATGCACACGCCTAAACCATCAGTAGGTGAAGAGAAAGAC	81	82		MKI67	305682;205682	NM_002417.2:4020	2	NM_002417;NM_001145966
55	MMP9	NM_004994.2	1531-1630	CACTACTGTGCCTTTGAGTCCGGTGGACGATGCCTGCAACGTGAACATCTTCGACGCCATCGCGGAGATTGGGAACCAGCTGTATTTGTTCAAGGATGGG	82	82		MMP9	301732;201732	NM_004994.2:1530	1	NM_004994
56	MPZL1	NM_003953.4	2976-3075	TGGAAGGCCTCTTATGTTTGGAGGGGAAGGGTGTTGAGATTGTCACCATCCTTCAAGCTGAGACTCCTGGTGAGCCTTTGCCACCATGAAAACCACATAG	82	81		MPZL1	308328;208328	NM_003953.4:2975	3	NM_003953;NM_001146191;NM_024569
57	MRPL19	NM_014763.3	365-464	GGAAGTATTCTTCGTGTTACTACAGCTGACCCATATGCCAGTGGAAAAATCAGCCAGTTTCTGGGGATTTGCATTCAGAGATCAGGAAGAGGACTTGGAG	80	82	HK	MRPL19	326442;226442	NM_014763.3:364	1	NM_014763
58	MSC	NM_005098.3	1596-1695	TTCGGCCTCCCTGCCGGGTGGCTTCTTCAATCCCGTCTCCTTCCCAAGCTCCCGGCTTTTTCTAATCAGGCAGGCGTCTGTCAACCCTCTCCACTTCTGG	84	82		MSC	349550;249550	NM_005098.3:1595	1	NM_005098
59	MYCBP2	NM_015057.4	8311-8410	CAAACTCCTCCTCCAAGCCCTTTCTCAGTGCAAGCTTTTAATAAAGGGGCAAGTTGCAGTGCCCAAGGATTTGATTATGGACTCGGAAATAGCAAAGGTG	82	82		MYCBP2	376804;276804	NM_015057.4:8310	1	NM_015057
60	NME7	NM_013330.3	1226-1325	CCTGAAATTGCCCGGCATTTACGCCCTGGAACTCTCAGAGCAATCTTTGGTAAAACTAAGATCCAGAATGCTGTTCACTGTACTGATCTGCCAGAGGATG	83	84		NME7	314951;214951	NM_013330.3:1225	2	NM_013330;NM_197972
61	NME8	NM_016616.4	1727-1826	GCACTTTAGGCTTGATTAAACCTCATGCAACAAGTGAACAAAGAGAGCAGATCCTGAAGATAGTTAAGGAGGCTGGATTTGATCTGACACAGGTGAAGAA	83	84		NME8	396505;296505	NM_016616.4:1726	1	NM_016616
62	NOL8	NM_001256394.1	1843-1942	TCTGAAGGAGGTGAGGAGTATAATGCCATGATGAAAAACTGCCTTCGTGTGAATCTCACTTTAGCTGATTTGGAACAATTGGCTGGCAGTGATCTGAAGG	83	81		NOL8	399653;299653	NM_001256394.1:1842	3	NM_001256394;NR_046106;NM_017948
63	NR2F1	NM_005654.4	3111-3210	AGCAGAAATACAATCCGAGCTACAAAGCATGGGAAAAAGAGACTCTTTTAGGATCAGATCTGTGAGCACGTTGGCGAGGAAAAACAAAAAAAAAAAAAAA	82	82		NR2F1	311724;211724	NM_005654.4:3110	1	NM_005654
64	NUSAP1	NM_001129897.1	590-689	AAAGCAGGAAAGCCAGGATCTCAGAGCTACTGCAAAAGTTCCTTCTCCACCAGACGAGCACCAAGAAGCTGAGAATGCTGTTTCCTCAGGTAACAGAGAT	85	85		NUSAP1	328158;228158	NM_001129897.1:589	5	NM_001129897;NM_001243144;NM_001243143;NM_001243142;NM_018454;NM_016359
65	PARVA	NM_018222.3	611-710	GTGGCCATCTTACACCTGCTCGTTGCTCTGTCTCAGTATTTCCGCGCACCAATTCGACTCCCAGACCATGTTTCCATCCAAGTGGTTGTGGTCCAGAAAC	82	81		PARVA	332010;232010	NM_018222.3:610	1	NM_018222
66	PBX1	NM_002585.2	369-468	CGGGAGGAAGCAGGACATTGGAGACATTTTACAGCAAATTATGACCATCACAGACCAGAGTTTGGATGAGGCGCAGGCCAGAAAACATGCTTTAAACTGC	82	87		PBX1	340154;240154	NM_002585.2:368	3	NM_002585;NM_001204963;NM_001204961
67	PCSK5	NM_006200.3	1736-1835	CTGGAAGCCAATCCGTTTCTGACCTGGAGAGACGTACAGCATGTTATTGTCAGGACTTCCCGTGCGGGACATTTGAACGCTAATGACTGGAAAACCAATG	79	78		PCSK5	306426;206426	NM_006200.3:1735	2	NM_006200;NM_001190482
68	PDGFC	NM_016205.1	11-110	CCGCATCTATTGGCAGCTTTGTTATTGATCAGAAACTGCTCGCCGCCGACTTGGCTTCCAGTCTGGCTGCGGGCAACCCTTGAGTTTTCGCCTCTGTCCT	78	83		PDGFC	308783;208783	NM_016205.1:10	2	NM_016205;NR_036641
69	PDGFRB	NM_002609.3	841-940	CGTGGGCTTCCTCCCTAATGATGCCGAGGAACTATTCATCTTTCTCACGGAAATAACTGAGATCACCATTCCATGCCGAGTAACAGACCCACAGCTGGTG	79	82		PDGFRB	301717;201717	NM_002609.3:840	1	NM_002609
70	PDZK1	NM_002614.4	245-344	ACCGAGGGCCACCTGGTCCGGGTGGTTGAGAAGTGTAGCCCAGCAGAGAAGGCTGGCCTTCAAGATGGAGACAGAGTTCTTAGGATCAATGGTGTCTTTG	86	82		PDZK1	347757;247757	NM_002614.4:244	3	NM_002614;NM_001201326;NM_001201325
71	PGR	NM_001271162.1	7871-7970	GCACCTACCTTGAATTTAGGGGTTAGCAGAGGCATCCTGAAAAAAGTCAAAGCTAAGCCACAATCTATAAGCAGTTTAGGAATTAGCAGAACGTGCGTGG	83	82		PGR	377451;277451	NM_001271162.1:7870	7	NM_001271162;NR_073142;NR_073143;NR_073141;NM_001271161;NM_001202474;NM_000926
72	PIGV	NM_001202554.1	1125-1224	CACCAGTCCTTTTATGCAGCTCTGCTTTTCTGTCTCAGCCCTGCCAATGTCTTCCTGGCAGCTGGTTACTCAGAAGCTTTGTTTGCCCTCCTGACATTCA	79	80		PIGV	399654;299654	NM_001202554.1:1124	2	NM_001202554;NM_017837
73	PRC1	NM_199414.1	1928-2027	GGCTTCCTGTGCCTAGACTGGACCTAATTATATGGGGGTGACTTTAGTTTTTCTTCAGCTTAGGCGTGCTTGAAACCTTGGCCAGGTTCCATGACCATGG	81	83		PRC1	315867;215867	NM_199414.1:1927	3	NM_199414;NM_001267580;NM_199413;NM_003981
74	PSMC4	NM_006503.2	251-350	TTTCTCCATGCCCAGGAGGAGGTGAAGCGAATCCAAAGCATCCCGCTGGTCATCGGACAATTTCTGGAGGCTGTGGATCAGAATACAGCCATCGTGGGCT	82	82	HK	PSMC4	300306;200306	NM_006503.2:250	2	NM_006503;NM_153001
75	PTTG1	NM_001282382.1	106-205	GGCTCCGAGCCCGTTTGAGCGTGGTCTCGGACTGCTAACTGGACCAACGGCAACTGTCTGATGAGTGCCAGCCCCAAACCGCGCGCTGCTCGGGACCTTA	85	85		PTTG1	398706;298706	NM_001282382.1:105	2	NM_001282382;NM_001282383
76	RARRES3	NM_004585.3	641-740	CTGACCCTCGTGCCCTGTCTCAGGCGTTCTCTAGATCCTTTCCTCTGTTTCCCTCTCTCGCTGGCAAAAGTATGATCTAATTGAAACAAGACTGAAGGAT	79	83		RARRES3	341476;241476	NM_004585.3:640	1	NM_004585
77	RBBP8	NM_002894.2	761-860	AATGATCAACAGCATCAAGCAGCTGAGCTTGAATGTGAGGAAGACGTTATTCCAGATTCACCGATAACAGCCTTCTCATTTTCTGGCGTTAACCGGCTAC	83	79		RBBP8	326374;226374	NM_002894.2:760	3	NM_002894;NM_203292;NM_203291
78	RGL1	NM_015149.3	4461-4560	AGCCATGTGAATTCCACAAGAAGCACCAGGGAAAGTTTAGAGATTTGCGGCAATGGACCGAAGAACGGGCCAGGAAGTCCTCCAATTTCCTTTGGTCTTT	83	81		RGL1	343974;243974	NM_015149.3:4460	1	NM_015149
79	RPLP0	NM_001002.3	251-350	CGAAATGTTTCATTGTGGGAGCAGACAATGTGGGCTCCAAGCAGATGCAGCAGATCCGCATGTCCCTTCGCGGGAAGGCTGTGGTGCTGATGGGCAAGAA	80	82	HK	RPLP0	304781;204781	NM_001002.3:250	2	NM_001002;NM_053275
80	RRM2	NM_001034.1	1616-1715	AGGGGTGACCCTTTAGTGAGCTTAGCACAGCGGGATTAAACAGTCCTTTAACCAGCACAGCCAGTTAAAAGATGCAGCCTCACTGCTTCAACGCAGATTT	81	80		RRM2	301914;201914	NM_001034.1:1615	2	NM_001034;NM_001165931
81	SERPING1	NM_000062.2	306-405	GACAGAGGCGAAGGGAAGGTCGCAACAACAGTTATCTCCAAGATGCTATTCGTTGAACCCATCCTGGAGGTTTCCAGCTTGCCGACAACCAACTCAACAA	80	78		SERPING1	309328;209328	NM_000062.2:305	2	NM_000062;NM_001032295
82	SF3A1	NM_001005409.1	236-335	CTTCTAAGCCAGTTGTGGGGATTATTTACCCTCCTCCAGAGGTCAGAAATATTGTTGACAAGACTGCCAGCTTTGTGGCCAGAAACGGGCCTGAATTTGA	80	84	HK	SF3A1	330743;230743	NM_001005409.1:235	2	NM_001005409;NM_005877
83	SFRP1	NM_003012.3	3321-3420	CAGAGTCCTTAGTGGAGGGGTTTACCTGGAACATTAGTAGTTACCACAGAATACGGAAGAGCAGGTGACTGTGCTGTGCAGCTCTCTAAATGGGAATTCT	81	82		SFRP1	301315;201315	NM_003012.3:3320	1	NM_003012
84	SLAMF8	NM_020125.2	3166-3265	ACACCACAACAAATATTGATTGAGGGCGCTGCATGTGCTGGGTACATTTCTTGGCACTTGGGAATCAGTAGTCAAGCGAAACCCTTGCCTTTGAGAGTTT	83	80		SLAMF8	350098;250098	NM_020125.2:3165	1	NM_020125
85	SLC16A1	NM_003051.3	636-735	TGGTGGCTGCTTGTCAGGCTGTGGCTTGATTGCAGCTTCTTTCTGTAACACCGTACAGCAACTATACGTCTGTATTGGAGTCATTGGAGGTCTTGGGCTT	81	79		SLC16A1	306405;206405	NM_003051.3:635	2	NM_003051;NM_001166496
86	SOBP	NM_018013.3	4211-4310	TCCTGTCATGGTTAAGAGAAATGTGCAATTCGATCCTCAATCAGTGGGTGGAGGATAACAGGGTAGATTCACTTGTGTGCACTTGTACAGTTGTAGCTGC	79	82		SOBP	336816;236816	NM_018013.3:4210	1	NM_018013
87	STC2	NM_003714.2	2826-2925	ATTTCTATGTGTAATTTCTGAGCCATTGTACTGTCTGGGCTGGGGGGGACACTGTCCAAGGGAGTGGCCCCTATGAGTTTATATTTTAACCACTGCTTCA	82	79		STC2	316810;216810	NM_003714.2:2825	1	NM_003714
88	TBP	NM_001172085.1	588-687	ACAGTGAATCTTGGTTGTAAACTTGACCTAAAGACCATTGCACTTCGTGCCCGAAACGCCGAATATAATCCCAAGCGGTTTGCTGCGGTAATCATGAGGA	79	82	HK	TBP	326758;226758	NM_001172085.1:587	2	NM_001172085;NM_003194
89	TCF4	NM_001083962.1	3136-3235	TTAGGGGAAGCTCGGCTGCCCTAGTAACAAAACCAGCAAACGTCCTGATGACAACGAAGTGATGACATTAGCCATTCCTTAGGGTAGGAGGAACAGATGG	81	82		TCF4	309008;209008	NM_001083962.1:3135	12	NM_001083962;NM_001243236;NM_001243235;NM_001243234;NM_001243233;NM_001243232;NM_001243231;NM_001243230;NM_001243228;NM_001243227;NM_001243226;NM_003199
90	TCF7L2	NM_030756.3	601-700	TCCGAAAACTCCTCGGCAGAGAGGGATTTAGCTGATGTCAAATCGTCTCTAGTCAATGAATCAGAAACGAATCAAAACAGCTCCTCCGATTCCGAGGCGG	83	84		TCF7L2	320449;220449	NM_030756.3:600	13	NM_030756;NM_001198531;NM_001198530;NM_001198529;NM_001198528;NM_001198527;NM_001198526;NM_001198525;NM_001146274;NM_001146286;NM_001146285;NM_001146284;NM_001146283
91	TFRC	NM_003234.1	1221-1320	CAGTTTCCACCATCTCGGTCATCAGGATTGCCTAATATACCTGTCCAGACAATCTCCAGAGCTGCTGCAGAAAAGCTGTTTGGGAATATGGAAGGAGACT	79	81	HK	TFRC	300176;200176	NM_003234.1:1220	2	NM_003234;NM_001128148
92	TIMP4	NM_003256.2	1001-1100	ACATCCCTTCAAGAGTCCTGAAGATCAAGCCAGTTCTCCTTCCCTGCAGAGCTTTGGCCATTACCACCTGACCTCTTGCTGCCAGCTAATAAGAAGTGCC	80	83		TIMP4	300994;200994	NM_003256.2:1000	1	NM_003256
93	TNF	NM_000594.2	1011-1110	AGCAACAAGACCACCACTTCGAAACCTGGGATTCAGGAATGTGTGGCCTGCACAGTGAAGTGCTGGCAACCACTAAGAATTCAAACTGGGGCCTCCAGAA	83	81		TNF	301235;201235	NM_000594.2:1010	1	NM_000594
94	TNK1	NM_003985.1	2576-2675	CCAAACTGCCTTCGTTTGGTCCAGGGCCATCGTGGGTGATGACGATTGCTCTCTTGCACTCATGGACATTTGATGCTGGTAGTATGGATTATGAGATGGA	82	79		TNK1	304912;204912	NM_003985.1:2575	2	NM_003985;NM_001251902
95	TOP2A	NM_001067.2	5377-5476	TTTCAGCTCTTGACCTGTCCCCTCTGGCTGCCTCTGAGTCTGAATCTCCCAAAGAGAGAAACCAATTTCTAAGAGGACTGGATTGCAGAAGACTCGGGGA	83	79		TOP2A	307924;207924	NM_001067.2:5376	1	NM_001067
96	TRIP13	NM_004237.2	451-550	AAGAGACAGAAAACATAATTGCAGCAAATCACTGGGTTCTACCTGCAGCTGAATTCCATGGGCTTTGGGACAGCTTGGTATACGATGTGGAAGTCAAATC	83	82		TRIP13	328063;228063	NM_004237.2:450	2	NM_004237;NM_001166260
97	UBE2C	NM_181803.1	270-369	CTTTTAAGAAGTACCTGCAAGAAACCTACTCAAAGCAGGTCACCAGCCAGGAGCCCTGACCCAGGCTGCCCAGCCTGTCCTTGTGTCGTCTTTTTAATTT	84	81		UBE2C	328149;228149	NM_181803.1:269	6	NM_181803;NM_007019;NM_181802;NM_181800;NM_181799;NM_181801
98	ZAP70	NM_001079.3	1176-1275	GGAGCTCAAGGACAAGAAGCTCTTCCTGAAGCGCGATAACCTCCTCATAGCTGACATTGAACTTGGCTGCGGCAACTTTGGCTCAGTGCGCCAGGGCGTG	82	82		ZAP70	304818;204818	NM_001079.3:1175	2	NM_001079;NM_207519
99	ZEB2	NM_014795.2	21-120	TCCCAGAGAGAAACTTGGCGATCACGTTTTCACATGATGCTCACGCTCAGGGCGCTTCAATTATCCCTCCCCACAAAGATAGGTGGCGCGTGTTTCAGGG	80	80		ZEB2	309387;209387	NM_014795.2:20	3	NM_014795;NR_033258;NM_001171653
100	ZNF423	NM_015069.2	3045-3144	ATGATGGCTCACGCAAGAAGGCTGAGTTTATCAAGGGCAGTCACAAGTGCAACGTTTGTTCACGGACTTTCTTCTCGGAGAACGGGCTACGGGAGCACCT	84	83		ZNF423	332288;232288	NM_015069.2:3044	2	NM_015069;NM_001271620

## Sheet: Table S9
Gene symbol	Time period	Hazard ratio	Lower 95% CI	Upper 95% CI	p-value	significance
ABAT	0-10 years	0.922253	0.669387	1.27064	0.621	ns
ABAT	0-5 years	0.785083	0.48693	1.2658	0.321	ns
ABAT	5-10 years	1.00903	0.647871	1.57151	0.968	ns
ALDH1A1	0-10 years	0.270423	0.176777	0.413677	<0.001	***
ALDH1A1	0-5 years	0.473265	0.242998	0.921734	0.028	*
ALDH1A1	5-10 years	0.186174	0.10532	0.329099	<0.001	***
ANP32E	0-10 years	2.79906	1.36688	5.73184	0.005	**
ANP32E	0-5 years	2.94564	0.996134	8.71046	0.051	ns
ANP32E	5-10 years	3.51661	1.3326	9.27998	0.011	*
ANXA1	0-10 years	0.388469	0.221878	0.68014	0.001	**
ANXA1	0-5 years	0.601814	0.251572	1.43967	0.254	ns
ANXA1	5-10 years	0.318507	0.149821	0.677118	0.003	**
ARHGAP15	0-10 years	0.709648	0.411819	1.22287	0.217	ns
ARHGAP15	0-5 years	0.810726	0.344317	1.90893	0.631	ns
ARHGAP15	5-10 years	0.718676	0.343849	1.5021	0.38	ns
AZGP1	0-10 years	1.15261	0.791883	1.67766	0.458	ns
AZGP1	0-5 years	0.894864	0.509176	1.5727	0.699	ns
AZGP1	5-10 years	1.33173	0.795633	2.22906	0.276	ns
BIRC5	0-10 years	2.84162	2.11743	3.81349	<0.001	***
BIRC5	0-5 years	2.68438	1.69701	4.24622	<0.001	***
BIRC5	5-10 years	3.03688	2.04338	4.5134	<0.001	***
BTD	0-10 years	0.3992	0.197793	0.805693	0.01	*
BTD	0-5 years	0.286993	0.0989187	0.832653	0.022	*
BTD	5-10 years	0.481941	0.183881	1.26314	0.138	ns
CADM1	0-10 years	0.707952	0.469099	1.06842	0.1	ns
CADM1	0-5 years	0.738096	0.396017	1.37566	0.339	ns
CADM1	5-10 years	0.717759	0.408406	1.26144	0.249	ns
CCNA2	0-10 years	3.55941	2.42631	5.22168	<0.001	***
CCNA2	0-5 years	3.51304	2.01024	6.13929	<0.001	***
CCNA2	5-10 years	3.86249	2.23778	6.6668	<0.001	***
CCNB2	0-10 years	2.55977	1.90711	3.43579	<0.001	***
CCNB2	0-5 years	2.95665	1.85507	4.71237	<0.001	***
CCNB2	5-10 years	2.18652	1.48154	3.22694	<0.001	***
CD79B	0-10 years	0.69167	0.518924	0.921922	0.012	*
CD79B	0-5 years	0.63335	0.401548	0.998965	0.049	*
CD79B	5-10 years	0.745227	0.509358	1.09032	0.13	ns
CDC20	0-10 years	2.67625	1.88474	3.80015	<0.001	***
CDC20	0-5 years	3.14323	1.84217	5.36318	<0.001	***
CDC20	5-10 years	2.38888	1.47727	3.86303	<0.001	***
CENPA	0-10 years	2.82659	2.06668	3.86592	<0.001	***
CENPA	0-5 years	3.21144	1.9696	5.23627	<0.001	***
CENPA	5-10 years	2.57477	1.6934	3.91486	<0.001	***
CENPF	0-10 years	4.29049	2.90221	6.34286	<0.001	***
CENPF	0-5 years	4.15006	2.25994	7.62101	<0.001	***
CENPF	5-10 years	4.33032	2.55224	7.34713	<0.001	***
CEP55	0-10 years	3.03772	2.1909	4.21185	<0.001	***
CEP55	0-5 years	3.17419	1.89631	5.31322	<0.001	***
CEP55	5-10 years	2.82689	1.82743	4.37298	<0.001	***
CRABP2	0-10 years	2.61937	1.85688	3.69495	<0.001	***
CRABP2	0-5 years	2.85187	1.67807	4.84674	<0.001	***
CRABP2	5-10 years	2.3858	1.49948	3.79599	<0.001	***
CTSL2	0-10 years	0.574567	0.386595	0.853935	0.006	**
CTSL2	0-5 years	0.69239	0.378038	1.26814	0.234	ns
CTSL2	5-10 years	0.497982	0.288925	0.858307	0.012	*
CXCL12	0-10 years	0.238103	0.147237	0.385045	<0.001	***
CXCL12	0-5 years	0.225886	0.110462	0.461919	<0.001	***
CXCL12	5-10 years	0.245537	0.126481	0.47666	<0.001	***
CXCR4	0-10 years	2.52918	1.61236	3.96733	<0.001	***
CXCR4	0-5 years	2.29893	1.12705	4.68929	0.022	*
CXCR4	5-10 years	2.92177	1.60705	5.31207	<0.001	***
CXCR7	0-10 years	0.664794	0.371613	1.18928	0.169	ns
CXCR7	0-5 years	0.810457	0.333262	1.97094	0.643	ns
CXCR7	5-10 years	0.608311	0.276881	1.33647	0.216	ns
DDR2	0-10 years	0.225769	0.125242	0.406984	<0.001	***
DDR2	0-5 years	0.308347	0.12431	0.764843	0.011	*
DDR2	5-10 years	0.186951	0.0846796	0.412739	<0.001	***
EGFR	0-10 years	0.305761	0.219064	0.42677	<0.001	***
EGFR	0-5 years	0.420853	0.246967	0.717172	0.001	**
EGFR	5-10 years	0.250459	0.161172	0.38921	<0.001	***
ELF5	0-10 years	0.676206	0.555194	0.823593	<0.001	***
ELF5	0-5 years	0.652838	0.485079	0.878616	0.005	**
ELF5	5-10 years	0.696589	0.531419	0.913096	0.009	**
EPB41L2	0-10 years	0.216176	0.0887377	0.526633	0.001	**
EPB41L2	0-5 years	0.382662	0.0970578	1.50869	0.17	ns
EPB41L2	5-10 years	0.182219	0.0548009	0.6059	0.005	**
ESR1	0-10 years	1.6601	1.15694	2.38208	0.006	**
ESR1	0-5 years	1.00297	0.591242	1.70141	0.991	ns
ESR1	5-10 years	2.47058	1.48721	4.10418	<0.001	***
FGF2	0-10 years	0.396257	0.304734	0.515269	<0.001	***
FGF2	0-5 years	0.489283	0.321512	0.744599	0.001	**
FGF2	5-10 years	0.324633	0.231978	0.454296	<0.001	***
FGFR4	0-10 years	1.03684	0.840135	1.27959	0.736	ns
FGFR4	0-5 years	1.06655	0.773866	1.46994	0.694	ns
FGFR4	5-10 years	1.02821	0.772241	1.36904	0.849	ns
FOXA1	0-10 years	2.19961	1.27183	3.80417	0.005	**
FOXA1	0-5 years	1.24542	0.547224	2.83444	0.601	ns
FOXA1	5-10 years	2.88032	1.36972	6.05688	0.005	**
GPRC5B	0-10 years	0.393287	0.226504	0.68288	0.001	**
GPRC5B	0-5 years	0.415796	0.177398	0.974565	0.043	*
GPRC5B	5-10 years	0.430394	0.204156	0.90734	0.027	*
GZMA	0-10 years	1.04955	0.721471	1.52682	0.8	ns
GZMA	0-5 years	0.979472	0.553597	1.73297	0.943	ns
GZMA	5-10 years	1.11226	0.667041	1.85465	0.683	ns
HLA-DPA1	0-10 years	1.51283	0.896233	2.55362	0.121	ns
HLA-DPA1	0-5 years	1.31804	0.5923	2.93304	0.499	ns
HLA-DPA1	5-10 years	1.99122	0.976487	4.06044	0.058	ns
HSD17B7	0-10 years	1.56118	0.875736	2.78312	0.131	ns
HSD17B7	0-5 years	1.16052	0.4717	2.8552	0.746	ns
HSD17B7	5-10 years	2.06002	0.947381	4.47937	0.068	ns
ICOS	0-10 years	1.27311	1.02291	1.5845	0.031	*
ICOS	0-5 years	1.09535	0.782332	1.5336	0.596	ns
ICOS	5-10 years	1.46992	1.09005	1.98217	0.012	*
IGF1	0-10 years	0.268342	0.182966	0.393558	<0.001	***
IGF1	0-5 years	0.287712	0.163171	0.507311	<0.001	***
IGF1	5-10 years	0.240984	0.141373	0.41078	<0.001	***
IGJ	0-10 years	0.642043	0.519435	0.793592	<0.001	***
IGJ	0-5 years	0.649654	0.470969	0.896134	0.009	**
IGJ	5-10 years	0.635027	0.476782	0.845794	0.002	**
IL11	0-10 years	0.97487	0.776366	1.22413	0.827	ns
IL11	0-5 years	1.08285	0.760314	1.54219	0.659	ns
IL11	5-10 years	0.949173	0.698589	1.28964	0.739	ns
IL17RB	0-10 years	0.684176	0.535022	0.87491	0.002	**
IL17RB	0-5 years	0.764588	0.522152	1.11959	0.168	ns
IL17RB	5-10 years	0.615084	0.442245	0.855474	0.004	**
IL4R	0-10 years	1.18034	0.522061	2.66865	0.69	ns
IL4R	0-5 years	1.54041	0.440518	5.38653	0.499	ns
IL4R	5-10 years	1.13939	0.37741	3.4398	0.817	ns
IL6ST	0-10 years	0.798689	0.445908	1.43057	0.45	ns
IL6ST	0-5 years	0.408411	0.171697	0.971476	0.043	*
IL6ST	5-10 years	1.20772	0.54106	2.6958	0.645	ns
IRF8	0-10 years	0.624596	0.36203	1.07759	0.091	ns
IRF8	0-5 years	0.64936	0.28065	1.50247	0.313	ns
IRF8	5-10 years	0.619132	0.295835	1.29574	0.203	ns
ISLR	0-10 years	1.64939	0.88626	3.06962	0.114	ns
ISLR	0-5 years	1.35303	0.529704	3.45605	0.527	ns
ISLR	5-10 years	2.0712	0.881038	4.86911	0.095	ns
ITM2C	0-10 years	0.763461	0.40439	1.44136	0.405	ns
ITM2C	0-5 years	0.520652	0.194746	1.39196	0.193	ns
ITM2C	5-10 years	1.05022	0.447549	2.46443	0.91	ns
KIF2C	0-10 years	2.49075	1.74987	3.54532	<0.001	***
KIF2C	0-5 years	2.70008	1.56941	4.64533	<0.001	***
KIF2C	5-10 years	2.45569	1.51713	3.97487	<0.001	***
KRT5	0-10 years	0.604853	0.515896	0.70915	<0.001	***
KRT5	0-5 years	0.666629	0.518222	0.857537	0.002	**
KRT5	5-10 years	0.55634	0.450725	0.686704	<0.001	***
LINC00341	0-10 years	0.166457	0.111258	0.249043	<0.001	***
LINC00341	0-5 years	0.184393	0.0992021	0.342744	<0.001	***
LINC00341	5-10 years	0.155195	0.0899182	0.267858	<0.001	***
LRRC48	0-10 years	0.690416	0.505419	0.943126	0.02	*
LRRC48	0-5 years	0.450811	0.289424	0.70219	<0.001	***
LRRC48	5-10 years	0.909854	0.583924	1.41771	0.676	ns
LRRC6	0-10 years	0.866247	0.63194	1.18743	0.372	ns
LRRC6	0-5 years	0.659271	0.417906	1.04004	0.073	ns
LRRC6	5-10 years	1.00032	0.645509	1.55015	0.999	ns
MCTP1	0-10 years	0.166736	0.0863372	0.322003	<0.001	***
MCTP1	0-5 years	0.303312	0.110027	0.836141	0.021	*
MCTP1	5-10 years	0.120561	0.0495085	0.293585	<0.001	***
MELK	0-10 years	3.94255	2.77554	5.60025	<0.001	***
MELK	0-5 years	3.52581	2.05325	6.05446	<0.001	***
MELK	5-10 years	4.35169	2.70005	7.01364	<0.001	***
MGP	0-10 years	1.15305	0.810641	1.6401	0.428	ns
MGP	0-5 years	1.5299	0.892536	2.62241	0.122	ns
MGP	5-10 years	0.931401	0.579954	1.49582	0.769	ns
MKI67	0-10 years	3.91949	2.69214	5.70639	<0.001	***
MKI67	0-5 years	3.35331	1.88057	5.97939	<0.001	***
MKI67	5-10 years	4.26538	2.56554	7.09148	<0.001	***
MMP9	0-10 years	1.53285	1.19009	1.97432	0.001	**
MMP9	0-5 years	1.30365	0.873139	1.94642	0.195	ns
MMP9	5-10 years	1.7871	1.28209	2.49104	0.001	**
MPZL1	0-10 years	5.1075	2.01389	12.9533	0.001	**
MPZL1	0-5 years	8.46439	2.10569	34.0249	0.003	**
MPZL1	5-10 years	2.72885	0.747216	9.96581	0.129	ns
MSC	0-10 years	0.728646	0.461979	1.14924	0.173	ns
MSC	0-5 years	0.765307	0.374067	1.56575	0.464	ns
MSC	5-10 years	0.712456	0.388976	1.30495	0.272	ns
MYCBP2	0-10 years	0.397263	0.238675	0.661223	<0.001	***
MYCBP2	0-5 years	0.488807	0.20715	1.15343	0.102	ns
MYCBP2	5-10 years	0.374273	0.192377	0.728157	0.004	**
NME7	0-10 years	1.44684	0.904268	2.31495	0.123	ns
NME7	0-5 years	1.87336	0.873215	4.01904	0.107	ns
NME7	5-10 years	1.48213	0.780704	2.81376	0.229	ns
NME8	0-10 years	1.05502	0.800762	1.39	0.703	ns
NME8	0-5 years	1.19817	0.781332	1.83738	0.407	ns
NME8	5-10 years	0.996276	0.687328	1.44409	0.984	ns
NOL8	0-10 years	0.583599	0.2227	1.52936	0.273	ns
NOL8	0-5 years	0.453988	0.103251	1.99616	0.296	ns
NOL8	5-10 years	0.577797	0.157261	2.12291	0.409	ns
NR2F1	0-10 years	0.504659	0.370715	0.686999	<0.001	***
NR2F1	0-5 years	0.628341	0.389879	1.01266	0.056	ns
NR2F1	5-10 years	0.415459	0.274882	0.627926	<0.001	***
NUSAP1	0-10 years	4.10952	2.78333	6.06761	<0.001	***
NUSAP1	0-5 years	4.53446	2.47066	8.32219	<0.001	***
NUSAP1	5-10 years	3.63614	2.15285	6.14141	<0.001	***
PARVA	0-10 years	1.52606	0.590974	3.94073	0.383	ns
PARVA	0-5 years	2.02465	0.47306	8.66528	0.342	ns
PARVA	5-10 years	1.42392	0.392448	5.1664	0.591	ns
PBX1	0-10 years	2.43703	1.39736	4.25024	0.002	**
PBX1	0-5 years	2.71258	1.16322	6.32559	0.021	*
PBX1	5-10 years	2.14552	1.00036	4.6016	0.05	ns
PCSK5	0-10 years	0.441227	0.276316	0.704562	0.001	**
PCSK5	0-5 years	0.464202	0.222756	0.967355	0.041	*
PCSK5	5-10 years	0.40978	0.220158	0.762725	0.005	**
PDGFC	0-10 years	0.542012	0.251872	1.16637	0.117	ns
PDGFC	0-5 years	0.556092	0.172177	1.79605	0.327	ns
PDGFC	5-10 years	0.577347	0.203224	1.64021	0.302	ns
PDGFRB	0-10 years	0.732766	0.36838	1.45758	0.376	ns
PDGFRB	0-5 years	1.15247	0.397669	3.33992	0.794	ns
PDGFRB	5-10 years	0.582912	0.229531	1.48035	0.256	ns
PDZK1	0-10 years	0.86425	0.746667	1.00035	0.051	ns
PDZK1	0-5 years	0.889557	0.708726	1.11653	0.313	ns
PDZK1	5-10 years	0.816582	0.672076	0.992158	0.041	*
PGR	0-10 years	0.870198	0.731211	1.0356	0.117	ns
PGR	0-5 years	0.699473	0.544928	0.897847	0.005	**
PGR	5-10 years	1.08235	0.840799	1.3933	0.539	ns
PIGV	0-10 years	0.564718	0.304636	1.04684	0.07	ns
PIGV	0-5 years	0.35135	0.140509	0.87857	0.025	*
PIGV	5-10 years	0.842729	0.360116	1.97212	0.693	ns
PRC1	0-10 years	3.43138	2.36876	4.97069	<0.001	***
PRC1	0-5 years	3.85057	2.17407	6.81988	<0.001	***
PRC1	5-10 years	3.03901	1.83914	5.02168	<0.001	***
PTTG1	0-10 years	1.87986	1.47635	2.39365	<0.001	***
PTTG1	0-5 years	1.73195	1.1945	2.51123	0.004	**
PTTG1	5-10 years	2.04012	1.46801	2.83519	<0.001	***
RARRES3	0-10 years	1.60945	1.08811	2.38056	0.017	*
RARRES3	0-5 years	1.65952	0.918594	2.99807	0.093	ns
RARRES3	5-10 years	1.47051	0.861028	2.51142	0.158	ns
RBBP8	0-10 years	0.741582	0.481925	1.14114	0.174	ns
RBBP8	0-5 years	0.86369	0.450841	1.6546	0.659	ns
RBBP8	5-10 years	0.631773	0.347944	1.14713	0.131	ns
RGL1	0-10 years	0.135747	0.0716155	0.25731	<0.001	***
RGL1	0-5 years	0.145308	0.054159	0.389859	<0.001	***
RGL1	5-10 years	0.131962	0.0556887	0.312702	<0.001	***
RRM2	0-10 years	4.45366	3.13216	6.33272	<0.001	***
RRM2	0-5 years	5.03887	2.91739	8.70304	<0.001	***
RRM2	5-10 years	3.88555	2.41779	6.24435	<0.001	***
SERPING1	0-10 years	0.572291	0.30753	1.06499	0.078	ns
SERPING1	0-5 years	0.903834	0.34217	2.38745	0.838	ns
SERPING1	5-10 years	0.473239	0.204872	1.09315	0.08	ns
SFRP1	0-10 years	0.446694	0.352113	0.566681	<0.001	***
SFRP1	0-5 years	0.556641	0.384565	0.805712	0.002	**
SFRP1	5-10 years	0.372426	0.27106	0.5117	<0.001	***
SLAMF8	0-10 years	1.39074	1.04167	1.85678	0.025	*
SLAMF8	0-5 years	1.26524	0.817287	1.95873	0.291	ns
SLAMF8	5-10 years	1.49739	1.00762	2.22521	0.046	*
SLC16A1	0-10 years	1.29619	0.856264	1.96212	0.22	ns
SLC16A1	0-5 years	1.44829	0.769154	2.72706	0.251	ns
SLC16A1	5-10 years	1.40519	0.808903	2.44102	0.227	ns
SOBP	0-10 years	0.441955	0.326941	0.59743	<0.001	***
SOBP	0-5 years	0.391112	0.249825	0.612302	<0.001	***
SOBP	5-10 years	0.488546	0.321904	0.741456	0.001	**
STC2	0-10 years	0.628791	0.504908	0.783069	<0.001	***
STC2	0-5 years	0.593325	0.42826	0.822012	0.002	**
STC2	5-10 years	0.656389	0.484404	0.889436	0.007	**
TCF4	0-10 years	0.511077	0.241539	1.0814	0.079	ns
TCF4	0-5 years	0.479266	0.152252	1.50866	0.209	ns
TCF4	5-10 years	0.585188	0.211664	1.61787	0.302	ns
TCF7L2	0-10 years	0.385615	0.222936	0.667002	0.001	**
TCF7L2	0-5 years	0.483911	0.206393	1.13458	0.095	ns
TCF7L2	5-10 years	0.319187	0.153496	0.663732	0.002	**
TIMP4	0-10 years	0.585444	0.458949	0.746803	<0.001	***
TIMP4	0-5 years	0.668841	0.453666	0.986075	0.042	*
TIMP4	5-10 years	0.548801	0.398243	0.756279	<0.001	***
TNF	0-10 years	0.495903	0.357029	0.688793	<0.001	***
TNF	0-5 years	0.511691	0.306098	0.855373	0.011	*
TNF	5-10 years	0.475163	0.307308	0.734703	0.001	**
TNK1	0-10 years	0.783594	0.471199	1.3031	0.347	ns
TNK1	0-5 years	0.674493	0.309986	1.46762	0.321	ns
TNK1	5-10 years	0.701465	0.351252	1.40086	0.315	ns
TOP2A	0-10 years	3.12643	2.27374	4.29889	<0.001	***
TOP2A	0-5 years	2.43695	1.49993	3.95932	<0.001	***
TOP2A	5-10 years	3.79853	2.46069	5.86375	<0.001	***
TRIP13	0-10 years	3.52071	2.36442	5.24247	<0.001	***
TRIP13	0-5 years	3.64436	1.98036	6.70654	<0.001	***
TRIP13	5-10 years	3.65004	2.12203	6.27833	<0.001	***
UBE2C	0-10 years	3.29982	2.14707	5.07149	<0.001	***
UBE2C	0-5 years	2.39794	1.22568	4.69136	0.011	*
UBE2C	5-10 years	4.093	2.29786	7.29054	<0.001	***
ZAP70	0-10 years	1.00537	0.675055	1.49733	0.979	ns
ZAP70	0-5 years	1.04378	0.564614	1.92962	0.891	ns
ZAP70	5-10 years	0.990536	0.578195	1.69694	0.972	ns
ZEB2	0-10 years	0.158604	0.0845712	0.297444	<0.001	***
ZEB2	0-5 years	0.243526	0.0927377	0.639493	0.004	**
ZEB2	5-10 years	0.114186	0.0487145	0.267651	<0.001	***
ZNF423	0-10 years	0.464725	0.340245	0.634748	<0.001	***
ZNF423	0-5 years	0.494042	0.311003	0.784807	0.003	**
ZNF423	5-10 years	0.44441	0.288223	0.685237	<0.001	***
